# Supplementary material for: Research on the spatial correlation and formation mechanism between traditional villages and rural tourism
Source: Sci Rep. 2023 May 22;13:8210. doi: 10.1038/s41598-023-35486-w (PMC10202946; doi:10.1038/s41598-023-35486-w)
Supplement: Supplementary file 1 — Supplementary Information 1. [file 41598_2023_35486_MOESM1_ESM.zip]

Archive with 65 entries (56 files):
- Data collections/
- Data collections/30m DEM in Henan Province/
- Data collections/30m DEM in Henan Province/30m DEM in Henan Province.tfw
- Data collections/30m DEM in Henan Province/30m DEM in Henan Province.tif
- Data collections/30m DEM in Henan Province/30m DEM in Henan Province.tif.aux.xml
- Data collections/30m DEM in Henan Province/30m DEM in Henan Province.tif.ovr
- Data collections/30m DEM in Henan Province/30m DEM in Henan Province.tif.vat.cpg
- Data collections/30m DEM in Henan Province/30m DEM in Henan Province.tif.vat.dbf
- Data collections/30m DEM in Henan Province/30m DEM in Henan Province.tif.vat.dbf.LAPTOP-8OCECJN0.11936.20684.sr.lock
- Data collections/Catalogue of Counties (District) Point coordinates  in Henan Province/
- Data collections/Catalogue of Counties (District) Point coordinates  in Henan Province/Catalogue of Counties (District) Point coordinates  in Henan Province.dbf
- Data collections/Catalogue of Counties (District) Point coordinates  in Henan Province/Catalogue of Counties (District) Point coordinates  in Henan Province.lock
- Data collections/Catalogue of Counties (District) Point coordinates  in Henan Province/Catalogue of Counties (District) Point coordinates  in Henan Province.prj
- Data collections/Catalogue of Counties (District) Point coordinates  in Henan Province/Catalogue of Counties (District) Point coordinates  in Henan Province.sbn
- Data collections/Catalogue of Counties (District) Point coordinates  in Henan Province/Catalogue of Counties (District) Point coordinates  in Henan Province.sbx
- Data collections/Catalogue of Counties (District) Point coordinates  in Henan Province/Catalogue of Counties (District) Point coordinates  in Henan Province.shp
- Data collections/Catalogue of Counties (District) Point coordinates  in Henan Province/Catalogue of Counties (District) Point coordinates  in Henan Province.shp.LAPTOP-8OCECJN0.11936.20684.sr.lock
- Data collections/Catalogue of Counties (District) Point coordinates  in Henan Province/Catalogue of Counties (District) Point coordinates  in Henan Province.shp.xml
- Data collections/Catalogue of Counties (District) Point coordinates  in Henan Province/Catalogue of Counties (District) Point coordinates  in Henan Province.shx
- Data collections/Geographic data of river systems in Henan Province/
- Data collections/Geographic data of river systems in Henan Province/Geographic data of river systems in Henan Province.dbf
- Data collections/Geographic data of river systems in Henan Province/Geographic data of river systems in Henan Province.prj
- Data collections/Geographic data of river systems in Henan Province/Geographic data of river systems in Henan Province.sbn
- Data collections/Geographic data of river systems in Henan Province/Geographic data of river systems in Henan Province.sbx
- Data collections/Geographic data of river systems in Henan Province/Geographic data of river systems in Henan Province.shp
- Data collections/Geographic data of river systems in Henan Province/Geographic data of river systems in Henan Province.shp.LAPTOP-8OCECJN0.11936.20684.sr.lock
- Data collections/Geographic data of river systems in Henan Province/Geographic data of river systems in Henan Province.shp.xml
- Data collections/Geographic data of river systems in Henan Province/Geographic data of river systems in Henan Province.shx
- Data collections/Geographic data of urban areas in Henan Province/
- Data collections/Geographic data of urban areas in Henan Province/Geographic data of urban areas in Henan Province.dbf
- Data collections/Geographic data of urban areas in Henan Province/Geographic data of urban areas in Henan Province.prj
- Data collections/Geographic data of urban areas in Henan Province/Geographic data of urban areas in Henan Province.sbn
- Data collections/Geographic data of urban areas in Henan Province/Geographic data of urban areas in Henan Province.sbx
- Data collections/Geographic data of urban areas in Henan Province/Geographic data of urban areas in Henan Province.shp
- Data collections/Geographic data of urban areas in Henan Province/Geographic data of urban areas in Henan Province.shp.LAPTOP-8OCECJN0.11936.20684.sr.lock
- Data collections/Geographic data of urban areas in Henan Province/Geographic data of urban areas in Henan Province.shx
- Data collections/Geographic data of urban areas in Henan Province/Geographic data of urban areas in Henan Province.xml
- Data collections/Per capita GDP data of county or city in Henan Province/
- Data collections/Per capita GDP data of county or city in Henan Province/Per capita GDP data of county or city.tfw
- Data collections/Per capita GDP data of county or city in Henan Province/Per capita GDP data of county or city.tif
- Data collections/Per capita GDP data of county or city in Henan Province/Per capita GDP data of county or city.tif.aux.xml
- Data collections/Per capita GDP data of county or city in Henan Province/Per capita GDP data of county or city.tif.ovr
- Data collections/Population density of counties and cities in Henan Province/
- Data collections/Population density of counties and cities in Henan Province/population density of counties and cities.tfw
- Data collections/Population density of counties and cities in Henan Province/population density of counties and cities.tif
- Data collections/Population density of counties and cities in Henan Province/population density of counties and cities.tif.aux.xml
- Data collections/Population density of counties and cities in Henan Province/population density of counties and cities.tif.ovr
- Data collections/Regional geographic data of townships in Henan Province/
- Data collections/Regional geographic data of townships in Henan Province/Regional geographic data of townships in Henan Province.cpg
- Data collections/Regional geographic data of townships in Henan Province/Regional geographic data of townships in Henan Province.dbf
- Data collections/Regional geographic data of townships in Henan Province/Regional geographic data of townships in Henan Province.prj
- Data collections/Regional geographic data of townships in Henan Province/Regional geographic data of townships in Henan Province.sbn
- Data collections/Regional geographic data of townships in Henan Province/Regional geographic data of townships in Henan Province.sbx
- Data collections/Regional geographic data of townships in Henan Province/Regional geographic data of townships in Henan Province.shp
- Data collections/Regional geographic data of townships in Henan Province/Regional geographic data of townships in Henan Province.shp.LAPTOP-8OCECJN0.11936.20684.sr.lock
- Data collections/Regional geographic data of townships in Henan Province/Regional geographic data of townships in Henan Province.shx
- Data collections/Road system data in Henan Province/
- Data collections/Road system data in Henan Province/Road_system.cpg
- Data collections/Road system data in Henan Province/Road_system.dbf
- Data collections/Road system data in Henan Province/Road_system.prj
- Data collections/Road system data in Henan Province/Road_system.sbn
- Data collections/Road system data in Henan Province/Road_system.sbx
- Data collections/Road system data in Henan Province/Road_system.shp
- Data collections/Road system data in Henan Province/Road_system.shp.xml
- Data collections/Road system data in Henan Province/Road_system.shx
