# Supplementary material for: Research on the spatial correlation and formation mechanism between traditional villages and rural tourism
Source: Sci Rep. 2023 May 22;13:8210. doi: 10.1038/s41598-023-35486-w (PMC10202946; doi:10.1038/s41598-023-35486-w)
Supplement: Supplementary file 1 — Supplementary Information 1. [file 41598_2023_35486_MOESM1_ESM.zip › Data collections/30m DEM in Henan Province/30m DEM in Henan Province.tfw]

29.0853657255
0.0000000000
0.0000000000
-29.0853657255
-132400.1666275931
4045168.2926822845
