# Supplementary material for: Research on the spatial correlation and formation mechanism between traditional villages and rural tourism
Source: Sci Rep. 2023 May 22;13:8210. doi: 10.1038/s41598-023-35486-w (PMC10202946; doi:10.1038/s41598-023-35486-w)
Supplement: Supplementary file 1 — Supplementary Information 1. [file 41598_2023_35486_MOESM1_ESM.zip › Data collections/30m DEM in Henan Province/30m DEM in Henan Province.tif.aux.xml]

<PAMDataset>
  <Metadata domain="Esri">
    <MDI key="PyramidResamplingType">NEAREST</MDI>
  </Metadata>
  <PAMRasterBand band="1">
    <Histograms>
      <HistItem>
        <HistMin>-135</HistMin>
        <HistMax>2387</HistMax>
        <BucketCount>256</BucketCount>
        <IncludeOutOfRange>1</IncludeOutOfRange>
        <Approximate>0</Approximate>
        <HistCounts>14|6|31|46|45|97|178|396|697|883|2008|4196|10153|29590|97176|669629|3735418|14735494|19157818|20039336|17304027|10597836|6799420|5902047|5436309|5012883|4411784|3484270|3381506|3031493|2772839|2520492|2270204|2042938|1860139|1722268|1462156|1603793|1447227|1345689|1257608|1217960|1200636|1170601|1171025|1042546|1131501|1061783|1046739|1028564|1014805|982500|946843|929250|820956|885013|851240|822121|789255|756148|722002|700735|682950|598929|654710|644686|646626|623040|607223|591747|573740|560051|490984|532979|515128|493267|478297|464282|451196|442549|435266|385020|424879|423460|416280|408033|399764|390961|386140|378671|331278|364162|357687|350077|343173|340216|336757|332538|330336|326866|292661|322438|319449|316415|317578|316691|316859|315847|315105|281470|310389|308189|305791|303546|300180|295656|289965|283398|250281|274535|267497|262521|258140|254070|249397|242604|237297|209988|231636|226314|221844|216814|210438|205230|199294|194605|172006|186098|181112|176136|170520|165964|161377|155385|150493|132214|142152|137362|132461|127868|123527|117877|113642|108153|92741|98542|94116|89552|84958|81043|77555|72712|68492|57498|60854|58177|54596|52112|48548|45478|43254|40670|34321|35789|33249|31088|29001|27671|26078|24735|24177|22660|19253|20384|19380|18729|18002|16948|16232|15080|14457|12295|12753|12416|11695|10849|10252|9587|8973|8790|7411|7955|7627|6995|6576|6121|5669|5274|4949|4051|4219|3954|3760|3394|3244|2769|2587|2268|1938|1866|1817|1586|1465|1308|1238|1021|969|768|754|705|610|512|485|357|365|288|233|243|214|259|185|180|161|163|156|123|99|97|78|78|88|84|52|25|17|1</HistCounts>
      </HistItem>
    </Histograms>
  </PAMRasterBand>
</PAMDataset>
