# Supplementary material for: Research on the spatial correlation and formation mechanism between traditional villages and rural tourism
Source: Sci Rep. 2023 May 22;13:8210. doi: 10.1038/s41598-023-35486-w (PMC10202946; doi:10.1038/s41598-023-35486-w)
Supplement: Supplementary file 1 — Supplementary Information 1. [file 41598_2023_35486_MOESM1_ESM.zip › Data collections/Geographic data of river systems in Henan Province/Geographic data of river systems in Henan Province.shp.xml]

<?xml version="1.0" encoding="UTF-8"?>
<metadata xml:lang="zh"><Esri><CreaDate>20220105</CreaDate><CreaTime>15344800</CreaTime><ArcGISFormat>1.0</ArcGISFormat><SyncOnce>FALSE</SyncOnce><DataProperties><itemProps><itemName Sync="TRUE">River4_Clip1_Merge</itemName><imsContentType Sync="TRUE">002</imsContentType><itemLocation><linkage Sync="TRUE">file://\\DESKTOP-G4Q924T\C$\Users\by\Documents\ArcGIS\Default2.gdb</linkage><protocol Sync="TRUE">Local Area Network</protocol></itemLocation></itemProps><coordRef><type Sync="TRUE">Geographic</type><geogcsn Sync="TRUE">GCS_China_Geodetic_Coordinate_System_2000</geogcsn><csUnits Sync="TRUE">Angular Unit: Degree (0.017453)</csUnits><peXml Sync="TRUE">&lt;GeographicCoordinateSystem xsi:type='typens:GeographicCoordinateSystem' xmlns:xsi='http://www.w3.org/2001/XMLSchema-instance' xmlns:xs='http://www.w3.org/2001/XMLSchema' xmlns:typens='http://www.esri.com/schemas/ArcGIS/10.1'&gt;&lt;WKT&gt;GEOGCS[&amp;quot;GCS_China_Geodetic_Coordinate_System_2000&amp;quot;,DATUM[&amp;quot;D_China_2000&amp;quot;,SPHEROID[&amp;quot;CGCS2000&amp;quot;,6378137.0,298.257222101]],PRIMEM[&amp;quot;Greenwich&amp;quot;,0.0],UNIT[&amp;quot;Degree&amp;quot;,0.0174532925199433],AUTHORITY[&amp;quot;EPSG&amp;quot;,4490]]&lt;/WKT&gt;&lt;XOrigin&gt;-400&lt;/XOrigin&gt;&lt;YOrigin&gt;-400&lt;/YOrigin&gt;&lt;XYScale&gt;1111948722.2222221&lt;/XYScale&gt;&lt;ZOrigin&gt;-100000&lt;/ZOrigin&gt;&lt;ZScale&gt;10000&lt;/ZScale&gt;&lt;MOrigin&gt;-100000&lt;/MOrigin&gt;&lt;MScale&gt;10000&lt;/MScale&gt;&lt;XYTolerance&gt;8.9831528411952133e-009&lt;/XYTolerance&gt;&lt;ZTolerance&gt;0.001&lt;/ZTolerance&gt;&lt;MTolerance&gt;0.001&lt;/MTolerance&gt;&lt;HighPrecision&gt;true&lt;/HighPrecision&gt;&lt;LeftLongitude&gt;-180&lt;/LeftLongitude&gt;&lt;WKID&gt;4490&lt;/WKID&gt;&lt;LatestWKID&gt;4490&lt;/LatestWKID&gt;&lt;/GeographicCoordinateSystem&gt;</peXml></coordRef><lineage><Process ToolSource="c:\program files (x86)\arcgis\desktop10.2\ArcToolbox\Toolboxes\Analysis Tools.tbx\Clip" Date="20220105" Time="152931">Clip River4 河南 C:\Users\by\Documents\ArcGIS\Default2.gdb\River4_Clip1 #</Process><Process ToolSource="c:\program files (x86)\arcgis\desktop10.2\ArcToolbox\Toolboxes\Data Management Tools.tbx\Merge" Date="20220105" Time="153000">Merge River4_Clip1;hyd1_4l_Clip1;River2_Clip1;River5_Clip1 C:\Users\by\Documents\ArcGIS\Default2.gdb\River4_Clip1_Merge "FNODE_ "FNODE_" true true false 8 Double 0 0 ,First,#,River4_Clip1,FNODE_,-1,-1,hyd1_4l_Clip1,FNODE_,-1,-1,River2_Clip1,FNODE_,-1,-1,River5_Clip1,FNODE_,-1,-1;TNODE_ "TNODE_" true true false 8 Double 0 0 ,First,#,River4_Clip1,TNODE_,-1,-1,hyd1_4l_Clip1,TNODE_,-1,-1,River2_Clip1,TNODE_,-1,-1,River5_Clip1,TNODE_,-1,-1;LPOLY_ "LPOLY_" true true false 8 Double 0 0 ,First,#,River4_Clip1,LPOLY_,-1,-1,hyd1_4l_Clip1,LPOLY_,-1,-1,River2_Clip1,LPOLY_,-1,-1,River5_Clip1,LPOLY_,-1,-1;RPOLY_ "RPOLY_" true true false 8 Double 0 0 ,First,#,River4_Clip1,RPOLY_,-1,-1,hyd1_4l_Clip1,RPOLY_,-1,-1,River2_Clip1,RPOLY_,-1,-1,River5_Clip1,RPOLY_,-1,-1;LENGTH "LENGTH" true true false 8 Double 0 0 ,First,#,River4_Clip1,LENGTH,-1,-1,hyd1_4l_Clip1,LENGTH,-1,-1,River2_Clip1,LENGTH,-1,-1,River5_Clip1,LENGTH,-1,-1;HYDNTG_ "HYDNTG_" true true false 8 Double 0 0 ,First,#,River4_Clip1,HYDNTG_,-1,-1,River5_Clip1,HYDNTG_,-1,-1;HYDNTG_ID "HYDNTG_ID" true true false 8 Double 0 0 ,First,#,River4_Clip1,HYDNTG_ID,-1,-1,River5_Clip1,HYDNTG_ID,-1,-1;SHARE "SHARE" true true false 4 Long 0 0 ,First,#,River4_Clip1,SHARE,-1,-1,River5_Clip1,SHARE,-1,-1;GBCODE "GBCODE" true true false 4 Long 0 0 ,First,#,River4_Clip1,GBCODE,-1,-1,hyd1_4l_Clip1,GBCODE,-1,-1,River2_Clip1,GBCODE,-1,-1,River5_Clip1,GBCODE,-1,-1;NAME "NAME" true true false 60 Text 0 0 ,First,#,River4_Clip1,NAME,-1,-1,hyd1_4l_Clip1,NAME,-1,-1,River2_Clip1,NAME,-1,-1,River5_Clip1,NAME,-1,-1;CLASS "CLASS" true true false 4 Long 0 0 ,First,#,River4_Clip1,CLASS,-1,-1,River5_Clip1,CLASS,-1,-1;R_CODE "R_CODE" true true false 6 Text 0 0 ,First,#,River4_Clip1,R_CODE,-1,-1,River5_Clip1,R_CODE,-1,-1;BASIN1 "BASIN1" true true false 1 Text 0 0 ,First,#,River4_Clip1,BASIN1,-1,-1,River5_Clip1,BASIN1,-1,-1;BASIN2 "BASIN2" true true false 1 Text 0 0 ,First,#,River4_Clip1,BASIN2,-1,-1,River5_Clip1,BASIN2,-1,-1;BRANCH "BRANCH" true true false 2 Text 0 0 ,First,#,River4_Clip1,BRANCH,-1,-1,River5_Clip1,BRANCH,-1,-1;BRANCH2 "BRANCH2" true true false 1 Text 0 0 ,First,#,River4_Clip1,BRANCH2,-1,-1,River5_Clip1,BRANCH2,-1,-1;LEVEL "LEVEL" true true false 2 Short 0 0 ,First,#,River4_Clip1,LEVEL,-1,-1,River5_Clip1,LEVEL,-1,-1;Shape_Length "Shape_Length" false true true 8 Double 0 0 ,First,#,River4_Clip1,Shape_Length,-1,-1,hyd1_4l_Clip1,Shape_Length,-1,-1,River2_Clip1,Shape_Length,-1,-1,River5_Clip1,Shape_Length,-1,-1;HYD1_4M_ "HYD1_4M_" true true false 8 Double 0 0 ,First,#,hyd1_4l_Clip1,HYD1_4M_,-1,-1;HYD1_4M_ID "HYD1_4M_ID" true true false 8 Double 0 0 ,First,#,hyd1_4l_Clip1,HYD1_4M_ID,-1,-1;LEVEL_RIVE "LEVEL_RIVE" true true false 2 Short 0 0 ,First,#,hyd1_4l_Clip1,LEVEL_RIVE,-1,-1,River2_Clip1,LEVEL_RIVE,-1,-1;LEVEL_LAKE "LEVEL_LAKE" true true false 2 Short 0 0 ,First,#,hyd1_4l_Clip1,LEVEL_LAKE,-1,-1,River2_Clip1,LEVEL_LAKE,-1,-1;HYD2_4M_ "HYD2_4M_" true true false 8 Double 0 0 ,First,#,River2_Clip1,HYD2_4M_,-1,-1;HYD2_4M_ID "HYD2_4M_ID" true true false 8 Double 0 0 ,First,#,River2_Clip1,HYD2_4M_ID,-1,-1"</Process></lineage></DataProperties><SyncDate>20220105</SyncDate><SyncTime>15300000</SyncTime><ModDate>20220105</ModDate><ModTime>15300000</ModTime></Esri><dataIdInfo><envirDesc Sync="TRUE"> Version 6.2 (Build 9200) ; Esri ArcGIS 10.2.0.3348</envirDesc><dataLang><languageCode value="zho" Sync="TRUE"></languageCode><countryCode value="CHN" Sync="TRUE"></countryCode></dataLang><idCitation><resTitle Sync="TRUE">River4_Clip1_Merge</resTitle><presForm><PresFormCd value="005" Sync="TRUE"></PresFormCd></presForm></idCitation><spatRpType><SpatRepTypCd value="001" Sync="TRUE"></SpatRepTypCd></spatRpType></dataIdInfo><mdLang><languageCode value="zho" Sync="TRUE"></languageCode><countryCode value="CHN" Sync="TRUE"></countryCode></mdLang><distInfo><distFormat><formatName Sync="TRUE">文件地理数据库要素类</formatName></distFormat></distInfo><mdHrLv><ScopeCd value="005" Sync="TRUE"></ScopeCd></mdHrLv><mdHrLvName Sync="TRUE">dataset</mdHrLvName><refSysInfo><RefSystem><refSysID><identCode code="4490" Sync="TRUE"></identCode><idCodeSpace Sync="TRUE">EPSG</idCodeSpace><idVersion Sync="TRUE">8.1.1</idVersion></refSysID></RefSystem></refSysInfo><spatRepInfo><VectSpatRep><geometObjs Name="River4_Clip1_Merge"><geoObjTyp><GeoObjTypCd value="002" Sync="TRUE"></GeoObjTypCd></geoObjTyp><geoObjCnt Sync="TRUE">0</geoObjCnt></geometObjs><topLvl><TopoLevCd value="001" Sync="TRUE"></TopoLevCd></topLvl></VectSpatRep></spatRepInfo><spdoinfo><ptvctinf><esriterm Name="River4_Clip1_Merge"><efeatyp Sync="TRUE">Simple</efeatyp><efeageom code="3" Sync="TRUE"></efeageom><esritopo Sync="TRUE">FALSE</esritopo><efeacnt Sync="TRUE">0</efeacnt><spindex Sync="TRUE">TRUE</spindex><linrefer Sync="TRUE">FALSE</linrefer></esriterm></ptvctinf></spdoinfo><eainfo><detailed Name="River4_Clip1_Merge"><enttyp><enttypl Sync="TRUE">River4_Clip1_Merge</enttypl><enttypt Sync="TRUE">Feature Class</enttypt><enttypc Sync="TRUE">0</enttypc></enttyp><attr><attrlabl Sync="TRUE">OBJECTID</attrlabl><attalias Sync="TRUE">OBJECTID</attalias><attrtype Sync="TRUE">OID</attrtype><attwidth Sync="TRUE">4</attwidth><atprecis Sync="TRUE">0</atprecis><attscale Sync="TRUE">0</attscale><attrdef Sync="TRUE">Internal feature number.</attrdef><attrdefs Sync="TRUE">Esri</attrdefs><attrdomv><udom Sync="TRUE">Sequential unique whole numbers that are automatically generated.</udom></attrdomv></attr><attr><attrlabl Sync="TRUE">Shape</attrlabl><attalias Sync="TRUE">Shape</attalias><attrtype Sync="TRUE">Geometry</attrtype><attwidth Sync="TRUE">0</attwidth><atprecis Sync="TRUE">0</atprecis><attscale Sync="TRUE">0</attscale><attrdef Sync="TRUE">Feature geometry.</attrdef><attrdefs Sync="TRUE">Esri</attrdefs><attrdomv><udom Sync="TRUE">Coordinates defining the features.</udom></attrdomv></attr><attr><attrlabl Sync="TRUE">FNODE_</attrlabl><attalias Sync="TRUE">FNODE_</attalias><attrtype Sync="TRUE">Double</attrtype><attwidth Sync="TRUE">8</attwidth><atprecis Sync="TRUE">0</atprecis><attscale Sync="TRUE">0</attscale></attr><attr><attrlabl Sync="TRUE">TNODE_</attrlabl><attalias Sync="TRUE">TNODE_</attalias><attrtype Sync="TRUE">Double</attrtype><attwidth Sync="TRUE">8</attwidth><atprecis Sync="TRUE">0</atprecis><attscale Sync="TRUE">0</attscale></attr><attr><attrlabl Sync="TRUE">LPOLY_</attrlabl><attalias Sync="TRUE">LPOLY_</attalias><attrtype Sync="TRUE">Double</attrtype><attwidth Sync="TRUE">8</attwidth><atprecis Sync="TRUE">0</atprecis><attscale Sync="TRUE">0</attscale></attr><attr><attrlabl Sync="TRUE">RPOLY_</attrlabl><attalias Sync="TRUE">RPOLY_</attalias><attrtype Sync="TRUE">Double</attrtype><attwidth Sync="TRUE">8</attwidth><atprecis Sync="TRUE">0</atprecis><attscale Sync="TRUE">0</attscale></attr><attr><attrlabl Sync="TRUE">LENGTH</attrlabl><attalias Sync="TRUE">LENGTH</attalias><attrtype Sync="TRUE">Double</attrtype><attwidth Sync="TRUE">8</attwidth><atprecis Sync="TRUE">0</atprecis><attscale Sync="TRUE">0</attscale></attr><attr><attrlabl Sync="TRUE">HYDNTG_</attrlabl><attalias Sync="TRUE">HYDNTG_</attalias><attrtype Sync="TRUE">Double</attrtype><attwidth Sync="TRUE">8</attwidth><atprecis Sync="TRUE">0</atprecis><attscale Sync="TRUE">0</attscale></attr><attr><attrlabl Sync="TRUE">HYDNTG_ID</attrlabl><attalias Sync="TRUE">HYDNTG_ID</attalias><attrtype Sync="TRUE">Double</attrtype><attwidth Sync="TRUE">8</attwidth><atprecis Sync="TRUE">0</atprecis><attscale Sync="TRUE">0</attscale></attr><attr><attrlabl Sync="TRUE">SHARE</attrlabl><attalias Sync="TRUE">SHARE</attalias><attrtype Sync="TRUE">Integer</attrtype><attwidth Sync="TRUE">4</attwidth><atprecis Sync="TRUE">0</atprecis><attscale Sync="TRUE">0</attscale></attr><attr><attrlabl Sync="TRUE">GBCODE</attrlabl><attalias Sync="TRUE">GBCODE</attalias><attrtype Sync="TRUE">Integer</attrtype><attwidth Sync="TRUE">4</attwidth><atprecis Sync="TRUE">0</atprecis><attscale Sync="TRUE">0</attscale></attr><attr><attrlabl Sync="TRUE">NAME</attrlabl><attalias Sync="TRUE">NAME</attalias><attrtype Sync="TRUE">String</attrtype><attwidth Sync="TRUE">60</attwidth><atprecis Sync="TRUE">0</atprecis><attscale Sync="TRUE">0</attscale></attr><attr><attrlabl Sync="TRUE">CLASS</attrlabl><attalias Sync="TRUE">CLASS</attalias><attrtype Sync="TRUE">Integer</attrtype><attwidth Sync="TRUE">4</attwidth><atprecis Sync="TRUE">0</atprecis><attscale Sync="TRUE">0</attscale></attr><attr><attrlabl Sync="TRUE">R_CODE</attrlabl><attalias Sync="TRUE">R_CODE</attalias><attrtype Sync="TRUE">String</attrtype><attwidth Sync="TRUE">6</attwidth><atprecis Sync="TRUE">0</atprecis><attscale Sync="TRUE">0</attscale></attr><attr><attrlabl Sync="TRUE">BASIN1</attrlabl><attalias Sync="TRUE">BASIN1</attalias><attrtype Sync="TRUE">String</attrtype><attwidth Sync="TRUE">1</attwidth><atprecis Sync="TRUE">0</atprecis><attscale Sync="TRUE">0</attscale></attr><attr><attrlabl Sync="TRUE">BASIN2</attrlabl><attalias Sync="TRUE">BASIN2</attalias><attrtype Sync="TRUE">String</attrtype><attwidth Sync="TRUE">1</attwidth><atprecis Sync="TRUE">0</atprecis><attscale Sync="TRUE">0</attscale></attr><attr><attrlabl Sync="TRUE">BRANCH</attrlabl><attalias Sync="TRUE">BRANCH</attalias><attrtype Sync="TRUE">String</attrtype><attwidth Sync="TRUE">2</attwidth><atprecis Sync="TRUE">0</atprecis><attscale Sync="TRUE">0</attscale></attr><attr><attrlabl Sync="TRUE">BRANCH2</attrlabl><attalias Sync="TRUE">BRANCH2</attalias><attrtype Sync="TRUE">String</attrtype><attwidth Sync="TRUE">1</attwidth><atprecis Sync="TRUE">0</atprecis><attscale Sync="TRUE">0</attscale></attr><attr><attrlabl Sync="TRUE">LEVEL</attrlabl><attalias Sync="TRUE">LEVEL</attalias><attrtype Sync="TRUE">SmallInteger</attrtype><attwidth Sync="TRUE">2</attwidth><atprecis Sync="TRUE">0</atprecis><attscale Sync="TRUE">0</attscale></attr><attr><attrlabl Sync="TRUE">HYD1_4M_</attrlabl><attalias Sync="TRUE">HYD1_4M_</attalias><attrtype Sync="TRUE">Double</attrtype><attwidth Sync="TRUE">8</attwidth><atprecis Sync="TRUE">0</atprecis><attscale Sync="TRUE">0</attscale></attr><attr><attrlabl Sync="TRUE">HYD1_4M_ID</attrlabl><attalias Sync="TRUE">HYD1_4M_ID</attalias><attrtype Sync="TRUE">Double</attrtype><attwidth Sync="TRUE">8</attwidth><atprecis Sync="TRUE">0</atprecis><attscale Sync="TRUE">0</attscale></attr><attr><attrlabl Sync="TRUE">LEVEL_RIVE</attrlabl><attalias Sync="TRUE">LEVEL_RIVE</attalias><attrtype Sync="TRUE">SmallInteger</attrtype><attwidth Sync="TRUE">2</attwidth><atprecis Sync="TRUE">0</atprecis><attscale Sync="TRUE">0</attscale></attr><attr><attrlabl Sync="TRUE">LEVEL_LAKE</attrlabl><attalias Sync="TRUE">LEVEL_LAKE</attalias><attrtype Sync="TRUE">SmallInteger</attrtype><attwidth Sync="TRUE">2</attwidth><atprecis Sync="TRUE">0</atprecis><attscale Sync="TRUE">0</attscale></attr><attr><attrlabl Sync="TRUE">HYD2_4M_</attrlabl><attalias Sync="TRUE">HYD2_4M_</attalias><attrtype Sync="TRUE">Double</attrtype><attwidth Sync="TRUE">8</attwidth><atprecis Sync="TRUE">0</atprecis><attscale Sync="TRUE">0</attscale></attr><attr><attrlabl Sync="TRUE">HYD2_4M_ID</attrlabl><attalias Sync="TRUE">HYD2_4M_ID</attalias><attrtype Sync="TRUE">Double</attrtype><attwidth Sync="TRUE">8</attwidth><atprecis Sync="TRUE">0</atprecis><attscale Sync="TRUE">0</attscale></attr><attr><attrlabl Sync="TRUE">Shape_Length</attrlabl><attalias Sync="TRUE">Shape_Length</attalias><attrtype Sync="TRUE">Double</attrtype><attwidth Sync="TRUE">8</attwidth><atprecis Sync="TRUE">0</atprecis><attscale Sync="TRUE">0</attscale><attrdef Sync="TRUE">Length of feature in internal units.</attrdef><attrdefs Sync="TRUE">Esri</attrdefs><attrdomv><udom Sync="TRUE">Positive real numbers that are automatically generated.</udom></attrdomv></attr></detailed></eainfo><mdDateSt Sync="TRUE">20220105</mdDateSt></metadata>
