# Supplementary material for: Research on the spatial correlation and formation mechanism between traditional villages and rural tourism
Source: Sci Rep. 2023 May 22;13:8210. doi: 10.1038/s41598-023-35486-w (PMC10202946; doi:10.1038/s41598-023-35486-w)
Supplement: Supplementary file 1 — Supplementary Information 1. [file 41598_2023_35486_MOESM1_ESM.zip › Data collections/Per capita GDP data of county or city in Henan Province/Per capita GDP data of county or city.tfw]

0.0199285570
0.0000000000
0.0000000000
-0.0199285570
110.3649899679
36.3565437528
