# Supplementary material for: Research on the spatial correlation and formation mechanism between traditional villages and rural tourism
Source: Sci Rep. 2023 May 22;13:8210. doi: 10.1038/s41598-023-35486-w (PMC10202946; doi:10.1038/s41598-023-35486-w)
Supplement: Supplementary file 1 — Supplementary Information 1. [file 41598_2023_35486_MOESM1_ESM.zip › Data collections/Per capita GDP data of county or city in Henan Province/Per capita GDP data of county or city.tif.aux.xml]

<PAMDataset>
  <Metadata>
    <MDI key="DataType">Generic</MDI>
  </Metadata>
  <PAMRasterBand band="1">
    <Histograms>
      <HistItem>
        <HistMin>12033</HistMin>
        <HistMax>284677</HistMax>
        <BucketCount>256</BucketCount>
        <IncludeOutOfRange>1</IncludeOutOfRange>
        <Approximate>0</Approximate>
        <HistCounts>308|0|0|0|0|0|0|0|0|590|0|0|0|291|696|363|619|339|964|1801|2956|266|1612|1101|2813|1022|1990|1100|157|796|403|1975|500|1272|877|846|1747|1727|73|1340|174|145|849|390|712|58|0|431|0|0|748|404|261|225|466|66|40|73|0|467|373|0|0|348|0|821|0|0|248|13|0|111|750|0|37|360|0|0|0|477|0|34|106|24|0|256|0|0|0|289|0|160|0|0|0|0|0|0|0|0|37|0|0|0|0|0|0|9|62|0|0|0|13|0|0|0|0|0|0|0|0|0|0|0|0|0|50|15|0|0|0|0|0|0|0|0|0|0|0|0|0|0|0|0|0|0|0|0|0|0|0|0|0|0|0|0|0|0|0|0|0|0|0|0|0|0|0|0|0|0|0|0|0|0|0|0|0|0|0|0|0|0|0|0|0|0|0|0|0|0|0|0|0|0|0|0|0|0|0|0|0|0|0|0|0|0|0|0|0|0|0|0|0|0|0|0|0|0|0|0|0|0|0|0|0|0|0|0|0|0|0|0|0|0|0|0|0|0|0|0|0|0|0|0|0|0|0|0|0|0|0|0|0|0|0|16</HistCounts>
      </HistItem>
    </Histograms>
    <Metadata>
      <MDI key="RepresentationType">ATHEMATIC</MDI>
      <MDI key="STATISTICS_COVARIANCES">394580751.9803147</MDI>
      <MDI key="STATISTICS_EXCLUDEDVALUES"></MDI>
      <MDI key="STATISTICS_MAXIMUM">284677</MDI>
      <MDI key="STATISTICS_MEAN">49439.529938886</MDI>
      <MDI key="STATISTICS_MINIMUM">12033</MDI>
      <MDI key="STATISTICS_SKIPFACTORX">1</MDI>
      <MDI key="STATISTICS_SKIPFACTORY">1</MDI>
      <MDI key="STATISTICS_STDDEV">19864.056785569</MDI>
    </Metadata>
  </PAMRasterBand>
</PAMDataset>
