# Supplementary material for: Research on the spatial correlation and formation mechanism between traditional villages and rural tourism
Source: Sci Rep. 2023 May 22;13:8210. doi: 10.1038/s41598-023-35486-w (PMC10202946; doi:10.1038/s41598-023-35486-w)
Supplement: Supplementary file 1 — Supplementary Information 1. [file 41598_2023_35486_MOESM1_ESM.zip › Data collections/Population density of counties and cities in Henan Province/population density of counties and cities.tif.aux.xml]

<PAMDataset>
  <Metadata>
    <MDI key="DataType">Generic</MDI>
  </Metadata>
  <PAMRasterBand band="1">
    <Histograms>
      <HistItem>
        <HistMin>86.43830108642578</HistMin>
        <HistMax>8764.9697265625</HistMax>
        <BucketCount>256</BucketCount>
        <IncludeOutOfRange>1</IncludeOutOfRange>
        <Approximate>0</Approximate>
        <HistCounts>891|1453|2789|2405|1796|576|769|2833|1871|1509|1400|898|514|1916|2505|2717|1794|1492|1267|2543|1108|1247|411|645|0|236|361|234|0|407|246|0|89|0|28|88|0|24|58|270|0|0|0|0|50|219|0|132|0|0|0|0|0|0|0|0|0|0|0|79|0|12|0|0|0|46|71|0|0|0|0|0|45|0|0|0|0|0|0|0|0|0|0|0|0|0|32|0|77|45|0|0|42|0|0|13|0|15|0|0|0|0|0|0|0|0|0|0|0|0|14|0|0|26|0|0|0|0|0|0|0|0|0|0|0|0|37|0|13|17|0|0|0|0|0|0|0|0|0|0|0|0|0|0|0|0|35|0|0|0|0|0|0|0|0|0|0|0|0|0|0|0|0|50|0|0|0|14|0|0|0|0|0|0|0|0|0|0|0|0|0|0|0|0|13|0|0|0|0|0|0|0|0|0|20|40|0|0|0|0|0|0|0|0|0|5|0|0|0|0|0|0|0|0|0|0|0|0|0|0|48|0|0|0|0|0|0|0|0|0|0|0|0|0|0|0|0|0|0|0|0|0|0|0|0|0|0|0|0|0|0|0|0|0|0|62</HistCounts>
      </HistItem>
    </Histograms>
    <Metadata>
      <MDI key="RepresentationType">ATHEMATIC</MDI>
      <MDI key="STATISTICS_COVARIANCES">462804.0554398439</MDI>
      <MDI key="STATISTICS_EXCLUDEDVALUES"></MDI>
      <MDI key="STATISTICS_MAXIMUM">8764.9697265625</MDI>
      <MDI key="STATISTICS_MEAN">599.04678243651</MDI>
      <MDI key="STATISTICS_MINIMUM">86.438301086426</MDI>
      <MDI key="STATISTICS_SKIPFACTORX">1</MDI>
      <MDI key="STATISTICS_SKIPFACTORY">1</MDI>
      <MDI key="STATISTICS_STDDEV">680.2970347134</MDI>
    </Metadata>
  </PAMRasterBand>
</PAMDataset>
