# Supplementary material for: Research on the spatial correlation and formation mechanism between traditional villages and rural tourism
Source: Sci Rep. 2023 May 22;13:8210. doi: 10.1038/s41598-023-35486-w (PMC10202946; doi:10.1038/s41598-023-35486-w)
Supplement: Supplementary file 2 — Supplementary Table S1. [file 41598_2023_35486_MOESM2_ESM.xlsx]

## Sheet: Sheet1
Catalogue of Traditional villages in Henan Province
Note: The list data were derived from the list of 6 batches of traditional villages published by the Department of Housing and Urban-Rural Development of Henan Province, up to May 2021, a total of 1019.
FID	Batch	Province	City	County	Village Name	Longitude	Latitude
1	1	Henan Province	Zhengzhou City	Dengfeng city	Tongtoucun Village	113.196	34.4231
2	1	Henan Province	Zhengzhou City	Dengfeng city	Chaoyanggou Village	113.191	34.4373
3	1	Henan Province	Zhengzhou City	Dengfeng city	Bai Shi Ya village	113.161	34.2806
4	1	Henan Province	Zhengzhou City	Dengfeng city	Old street village	112.979	34.3751
5	1	Henan Province	Zhengzhou City	Dengfeng city	Liu village	112.777	34.3891
6	1	Henan Province	Zhengzhou City	Dengfeng city	Jun zhao village	112.828	34.4224
7	1	Henan Province	Zhengzhou City	Dengfeng city	Sanguo yao village	112.829	34.425
8	1	Henan Province	Zhengzhou City	Dengfeng city	Xu dian village	112.827	34.4009
9	1	Henan Province	Zhengzhou City	Dengfeng city	Beigaozhuang village	113.094	34.4806
10	1	Henan Province	Zhengzhou City	Xinmi city	Lu Lou village	113.522	34.509
11	1	Henan Province	Zhengzhou City	Xingyang city	Youfang village	113.362	34.9088
12	1	Henan Province	Zhengzhou City	Xingyang city	Liu ditch village	113.384	34.9581
13	1	Henan Province	Luoyang City	Luoning County	ShangGe village	111.261	34.3491
14	1	Henan Province	Luoyang City	Luoning County	Caomiaoling village	111.53	34.2731
15	1	Henan Province	Luoyang City	Ruyang County	Yunmeng village	112.491	34.1377
16	1	Henan Province	Luoyang City	Hengjin County	WeiPo village	112.415	34.7599
17	1	Henan Province	Luoyang City	Hengjin County	Shibei’ao village	112.393	34.7654
18	1	Henan Province	Luoyang City	Hengjin County	Kouma village	112.775	34.795
19	1	Henan Province	Luoyang City	Luoning County	Cheng village	111.759	34.5524
20	1	Henan Province	Luoyang City	Luoning County	Zhang zhuang village	111.738	34.4513
21	1	Henan Province	Luoyang City	Ruyang County	ShengWangTai village	112.617	34.1515
22	1	Henan Province	Luoyang City	Ruyang County	Tieluying village	112.522	34.2674
23	1	Henan Province	Luoyang City	Ruyang County	Nanzhuang village	112.498	34.2729
24	1	Henan Province	Luoyang City	Ruyang County	Mang zhuang village	112.477	34.3264
25	1	Henan Province	Luoyang City	Songxian County	Cheng village	112.2	34.2243
26	1	Henan Province	Luoyang City	Songxian County	Da Zhang village	111.894	34.0778
27	1	Henan Province	Luoyang City	Songxian County	Shichang village	112.361	34.2193
28	1	Henan Province	Luoyang City	Songxian County	Xiasicun village	112.003	33.6514
29	1	Henan Province	Luoyang City	Xin’an County	Siposhan village	112.033	34.9696
30	1	Henan Province	Pingdingshan City	Ruzhou city	Banzha village	112.827	34.0279
31	1	Henan Province	Pingdingshan City	Baofeng County	Laocheng village	113.062	33.8666
32	1	Henan Province	Pingdingshan City	Baofeng County	Yu Guanying Village	113.14	33.8314
33	1	Henan Province	Pingdingshan City	Baofeng County	Dong Cui Zhuang village	113.152	33.8761
34	1	Henan Province	Pingdingshan City	Baofeng County	Zhou Ying village	113.235	33.8974
35	1	Henan Province	Pingdingshan City	Baofeng County	Naodian village	113.225	33.8593
36	1	Henan Province	Pingdingshan City	Baofeng County	Gaotielu village	113.181	33.9323
37	1	Henan Province	Pingdingshan City	Baofeng County	Stone bridge village	113.166	33.9236
38	1	Henan Province	Pingdingshan City	Baofeng County	Gao Huangmiao Village	113.113	33.9617
39	1	Henan Province	Pingdingshan City	Baofeng County	North zhangzhuang village	113.01	34.0093
40	1	Henan Province	Pingdingshan City	Baofeng County	Zhao Guanying Village	113.03	33.9649
41	1	Henan Province	Pingdingshan City	Baofeng County	He zhuang village	113.025	33.9483
42	1	Henan Province	Pingdingshan City	Baofeng County	Liu Lin village	113.021	33.9379
43	1	Henan Province	Pingdingshan City	Baofeng County	Longquan Temple Village	112.998	33.9179
44	1	Henan Province	Pingdingshan City	Baofeng County	Shangjiuwu village	112.99	33.9541
45	1	Henan Province	Pingdingshan City	Baofeng County	Dishui cliff village	112.756	33.9592
46	1	Henan Province	Pingdingshan City	Baofeng County	Daying village	112.906	33.9369
47	1	Henan Province	Pingdingshan City	Baofeng County	Baishi slope village	112.872	33.9328
48	1	Henan Province	Pingdingshan City	Baofeng County	Guanyin hall village	112.804	33.9652
49	1	Henan Province	Pingdingshan City	Baofeng County	Duan Zhai village	112.943	33.9296
50	1	Henan Province	Pingdingshan City	Baofeng County	Shibanhe village	112.811	33.9441
51	1	Henan Province	Pingdingshan City	Baofeng County	Ximazhuang village	112.974	33.8696
52	1	Henan Province	Pingdingshan City	Baofeng County	Yaodianpu village	112.969	33.9142
53	1	Henan Province	Pingdingshan City	Baofeng County	Xiaodian village	113.049	33.8408
54	1	Henan Province	Pingdingshan City	Baofeng County	Han dian village	113.045	33.9269
55	1	Henan Province	Pingdingshan City	Baofeng County	Fan Zhuang village	113.063	33.8717
56	1	Henan Province	Pingdingshan City	Baofeng County	Mozhongying Village	113.014	34.0146
57	1	Henan Province	Pingdingshan City	Baofeng County	Zhou Qiying Village	113.068	33.9741
58	1	Henan Province	Pingdingshan City	Baofeng County	Guan ya village	113.024	33.9948
59	1	Henan Province	Pingdingshan City	Baofeng County	Dahanzhuang Village	113.085	33.9811
60	1	Henan Province	Pingdingshan City	Baofeng County	Dalianzhaung village	112.938	33.9784
61	1	Henan Province	Pingdingshan City	Baofeng County	Dadiantou village	112.917	33.9831
62	1	Henan Province	Pingdingshan City	Baofeng County	He Yao village	113.295	33.8411
63	1	Henan Province	Pingdingshan City	Baofeng County	Ma Zhuang village	113.267	33.8468
64	1	Henan Province	Pingdingshan City	Baofeng County	Zhai ji village	113.28	33.8465
65	1	Henan Province	Pingdingshan City	Baofeng County	Cheng Zhuang village	113.3	33.8355
66	1	Henan Province	Pingdingshan City	Jiaxian County	Beijie village	113.354	33.9925
67	1	Henan Province	Pingdingshan City	Jiaxian County	Dongjie village	113.354	33.9924
68	1	Henan Province	Pingdingshan City	Jiaxian County	Lidukou village	113.332	34.0314
69	1	Henan Province	Pingdingshan City	Jiaxian County	Shuiquan village	113.274	34.0481
70	1	Henan Province	Pingdingshan City	Jiaxian County	Shidong village	113.322	34.0518
71	1	Henan Province	Pingdingshan City	Jiaxian County	Shantou Zhang Village	113.323	34.0602
72	1	Henan Province	Pingdingshan City	Jiaxian County	Cao ditch village	113.257	34.1128
73	1	Henan Province	Pingdingshan City	Jiaxian County	Gaolou village	113.24	34.0509
74	1	Henan Province	Pingdingshan City	Jiaxian County	Lei zhuang village	113.26	34.0694
75	1	Henan Province	Pingdingshan City	Jiaxian County	Zhu wa village	113.288	34.0803
76	1	Henan Province	Pingdingshan City	Jiaxian County	Annan village	113.274	34.0466
77	1	Henan Province	Pingdingshan City	Jiaxian County	Wu village	113.11	34.0233
78	1	Henan Province	Pingdingshan City	Jiaxian County	Dou tang village	113.364	33.9504
79	1	Henan Province	Pingdingshan City	Jiaxian County	Da Li Lou village	113.417	33.9762
80	1	Henan Province	Pingdingshan City	Jiaxian County	Qi village	113.106	34.0642
81	1	Henan Province	Pingdingshan City	Jiaxian County	Su grave village	113.103	34.0904
82	1	Henan Province	Pingdingshan City	Jiaxian County	Xian Xie Wan Village	113.17	34.051
83	1	Henan Province	Pingdingshan City	Jiaxian County	Li Jiakou village	113.33	33.8488
84	1	Henan Province	Pingdingshan City	Jiaxian County	Yiziquan village	113.369	33.8649
85	1	Henan Province	Pingdingshan City	Jiaxian County	Hou dian village	113.307	33.9663
86	1	Henan Province	Pingdingshan City	Jiaxian County	Chai Tang village	113.244	33.9388
87	1	Henan Province	Pingdingshan City	Jiaxian County	worship temple village	113.291	33.8675
88	1	Henan Province	Pingdingshan City	Jiaxian County	XiaoZhangZhuang Village	113.303	33.8743
89	1	Henan Province	Pingdingshan City	Jiaxian County	Sanlang temple village	113.285	33.8807
90	1	Henan Province	Pingdingshan City	Jiaxian County	Xinzhuang village	113.178	33.9813
91	1	Henan Province	Pingdingshan City	Jiaxian County	Yang zhuang village	113.19	33.972
92	1	Henan Province	Pingdingshan City	Jiaxian County	Qiu Zhuang village	113.168	33.9746
93	1	Henan Province	Pingdingshan City	Jiaxian County	Dalizhuang village	113.175	33.9729
94	1	Henan Province	Pingdingshan City	Jiaxian County	Wu Tang village	113.18	33.9634
95	1	Henan Province	Pingdingshan City	Jiaxian County	Yang Zhaozhuang village	113.233	34.0117
96	1	Henan Province	Pingdingshan City	Jiaxian County	Kou zhuang village	113.18	33.9723
97	1	Henan Province	Pingdingshan City	Jiaxian County	Panchang village	113.175	33.9626
98	1	Henan Province	Pingdingshan City	Jiaxian County	Bailong Temple Village	113.18	33.9723
99	1	Henan Province	Pingdingshan City	Jiaxian County	Wang Zhuang village	113.123	33.9667
100	1	Henan Province	Pingdingshan City	Lushan County	Bei zi village	112.617	33.968
101	1	Henan Province	Pingdingshan City	Lushan County	Cangtou village	112.804	33.8827
102	1	Henan Province	Pingdingshan City	Lushan County	Li Lao zhuang village	112.698	33.8947
103	1	Henan Province	Pingdingshan City	Lushan County	Xinggou village	112.87	33.8475
104	1	Henan Province	Pingdingshan City	Lushan County	Neem tree village	113.153	33.5902
105	1	Henan Province	Pingdingshan City	Yexian County	Dong Zhai village	113.521	33.526
106	1	Henan Province	Anyang City	Huaxian County	Shun nan street village	114.528	35.5817
107	1	Henan Province	Anyang City	Huaxian County	Shun bei street village	114.517	35.5901
108	1	Henan Province	Anyang City	Huaxian County	Baozhaung village	114.521	35.33
109	1	Henan Province	Anyang City	Huaxian County	Qiao Qiu village	114.761	35.4366
110	1	Henan Province	Anyang City	Huaxian County	Xi wangu village	114.794	35.4351
111	1	Henan Province	Anyang City	Huaxian County	Ma Lanji village	114.546	35.4071
112	1	Henan Province	Anyang City	Huaxian County	Qian Li Fangtun two villages	114.672	35.3096
113	1	Henan Province	Anyang City	Huaxian County	Sanjia villages	114.51	35.5657
114	1	Henan Province	Anyang City	Anyang County	Yu Yang village	114.254	36.2547
115	1	Henan Province	Anyang City	Anyang County	Xijiang village	114.156	36.1626
116	1	Henan Province	Anyang City	Linzhou City	Ren village	113.819	36.281
117	1	Henan Province	Anyang City	Linzhou City	Leizitou village	113.737	36.227
118	1	Henan Province	Anyang City	Linzhou City	Wang Xiang village	113.732	36.1719
119	1	Henan Province	Anyang City	Linzhou City	Chaoyang village	113.718	36.1669
120	1	Henan Province	Hebi City	Heshan district	Xianglonggong village	114.171	35.9421
121	1	Henan Province	Hebi City	Heshan district	ShiJiaGou Village	114.074	35.9338
122	1	Henan Province	Hebi City	Heshan district	Wangjiazhan village	114.144	35.9781
123	1	Henan Province	Hebi City	Xunxian County	Shunhe village	114.539	35.6689
124	1	Henan Province	Hebi City	Xunxian County	West street village	114.539	35.6689
125	1	Henan Province	Hebi City	Xunxian County	Zhengguang village	114.478	35.7571
126	1	Henan Province	Hebi City	Xunxian County	Xiyang Qi Tun Village	114.558	35.6636
127	1	Henan Province	Hebi City	Xunxian County	South street village	114.375	35.5145
128	1	Henan Province	Hebi City	Xunxian County	Xinzhen village	114.375	35.5145
129	1	Henan Province	Hebi City	Xunxian County	Houcao dian village	114.28	35.5641
130	1	Henan Province	Hebi City	Xunxian County	Qin Li Zhuang village	114.58	35.6847
131	1	Henan Province	Hebi City	Xunxian County	White temple village	114.455	35.6859
132	1	Henan Province	Hebi City	Qibin district	Baijian mountain village	114.131	35.8417
133	1	Henan Province	Hebi City	Qibin district	Bailong Temple Village	114.149	35.8269
134	1	Henan Province	Hebi City	Qibin district	Pang village	114.253	35.7805
135	1	Henan Province	Hebi City	Qixian County	Zhou Wangdian village	114.014	35.7299
136	1	Henan Province	Hebi City	Qixian County	Liangshuiquan village	114.156	35.6612
137	1	Henan Province	Hebi City	Shancheng district	Feiquan village	114.204	35.9374
138	1	Henan Province	Hebi City	Shancheng district	Dahu village	114.199	35.9065
139	1	Henan Province	Xinxiang City	Changyuan County	Xuetanggang village	114.735	35.2448
140	1	Henan Province	Xinxiang City	Changyuan County	Du Sha Qiu village	114.803	35.3456
141	1	Henan Province	Xinxiang City	Changyuan County	Dache village	114.267	35.6042
142	1	Henan Province	Xinxiang City	Changyuan County	Cai Zhan village	114.759	35.0773
143	1	Henan Province	Xinxiang City	Fengqiu County	Chen Qiao village	114.495	34.9447
144	1	Henan Province	Jiaozuo City	Mengzhou city	Miaodi village	112.807	34.9132
145	1	Henan Province	Jiaozuo City	Mengzhou city	Gou village	112.822	34.9369
146	1	Henan Province	Jiaozuo City	Mengzhou city	Hengshan village	112.826	34.8568
147	1	Henan Province	Jiaozuo City	Mengzhou city	Longtai village	112.667	34.985
148	1	Henan Province	Jiaozuo City	Qinyang City	Jiudu village	112.986	35.2638
149	1	Henan Province	Jiaozuo City	Qinyang City	Shan lu ping village	112.992	35.2228
150	1	Henan Province	Jiaozuo City	Wenxian County	Chenjiagou village	113.152	34.951
151	1	Henan Province	Jiaozuo City	Wenxian County	Anlezhai village	112.948	34.9148
152	1	Henan Province	Jiaozuo City	Wuzhi County	Big sima village	113.249	35.0139
153	1	Henan Province	Jiaozuo City	Wuzhi County	Wanhua village	113.387	35.1277
154	1	Henan Province	Jiaozuo City	Wuzhi County	Xiying village	113.449	35.0217
155	1	Henan Province	Jiaozuo City	Wuzhi County	Feng zhang village	113.577	35.0864
156	1	Henan Province	Jiaozuo City	Wuzhi County	Beiguishan village	113.251	35.0882
157	1	Henan Province	Jiaozuo City	Wuzhi County	Mozhuang village	113.218	35.1061
158	1	Henan Province	Jiaozuo City	Wuzhi County	Xiao Dong village	113.245	35.0836
159	1	Henan Province	Jiaozuo City	Xiuwu County	Yidoushui village	113.39	35.4844
160	1	Henan Province	Jiaozuo City	Xiuwu County	Donglinghou village	113.315	35.4504
161	1	Henan Province	Jiaozuo City	Xiuwu County	Pingdingyao village	113.174	35.3733
162	1	Henan Province	Jiaozuo City	Xiuwu County	Shuangmiao village	113.198	35.381
163	1	Henan Province	Jiaozuo City	Xiuwu County	Houhe village	113.186	35.3934
164	1	Henan Province	Jiaozuo City	Xiuwu County	Peijiazhuang village	113.248	35.4234
165	1	Henan Province	Jiaozuo City	Zhongzhan district	Bei zhu village	113.235	35.2482
166	1	Henan Province	Puyang City	Nanle County	South street village	115.218	36.0784
167	1	Henan Province	Puyang City	Nanle County	Qiu Xindian village	115.191	36.1497
168	1	Henan Province	Puyang City	Nanle County	Qian Guo village	115.185	36.1446
169	1	Henan Province	Xuchang City	Xuchang County	Du zhai village	113.754	34.1402
170	1	Henan Province	Luohe City	Linying County	Tai Chen village	113.93	33.771
171	1	Henan Province	Luohe City	Wuyang County	Jiancheng village	113.601	33.7101
172	1	Henan Province	Sanmenxia City	Huban district	Huixing village	111.231	34.789
173	1	Henan Province	Sanmenxia City	Lingbao city	Xilujing village	111.016	34.6438
174	1	Henan Province	Sanmenxia City	Lingbao city	Sansheng village	110.928	34.5717
175	1	Henan Province	Sanmenxia City	Lingbao city	Qinchi village	110.786	34.1567
176	1	Henan Province	Sanmenxia City	Lingbao city	Zhu Yang village	110.723	34.3303
177	1	Henan Province	Sanmenxia City	Lingbao city	Yanggongzhai Village	110.868	34.491
178	1	Henan Province	Sanmenxia City	Lingbao city	Beijueshan village	110.941	34.5382
179	1	Henan Province	Sanmenxia City	Lingbao city	Gou dong village	110.841	34.5472
180	1	Henan Province	Sanmenxia City	Lushi County	Minwan village	110.992	34.2428
181	1	Henan Province	Sanmenxia City	Lushi County	WengGuan village	111.07	34.3169
182	1	Henan Province	Sanmenxia City	Lushi County	Dudian village	111.147	33.7377
183	1	Henan Province	Sanmenxia City	Shanxian County	Renma zhai village	111.206	34.6595
184	1	Henan Province	Sanmenxia City	Shanxian County	Fanshang village	111.191	34.5978
185	1	Henan Province	Sanmenxia City	Shanxian County	南沟村	111.223	34.6926
186	1	Henan Province	Sanmenxia City	Shanxian County	Shihao village	111.548	34.7242
187	1	Henan Province	Sanmenxia City	Shanxian County	Siyuan village	111.159	34.5995
188	1	Henan Province	Sanmenxia City	Shanxian County	Liu temple village	111.165	34.6291
189	1	Henan Province	Sanmenxia City	Shanxian County	Beiying village	111.146	34.6977
190	1	Henan Province	Sanmenxia City	Mianchi County	Chidi village	111.723	34.7835
191	1	Henan Province	Sanmenxia City	Mianchi County	Zhao ditch village	111.903	34.9502
192	1	Henan Province	Sanmenxia City	Mianchi County	Zhao Potou village	111.861	34.9603
193	1	Henan Province	Sanmenxia City	Mianchi County	Shamgzhongguan village	111.834	34.9535
194	1	Henan Province	Sanmenxia City	Mianchi County	Guan di village	111.9	35.032
195	1	Henan Province	Sanmenxia City	Mianchi County	Jindenghe village	111.96	35.0134
196	1	Henan Province	Sanmenxia City	Mianchi County	Tao village	111.966	34.6772
197	1	Henan Province	Sanmenxia City	Mianchi County	Ge zeng village	111.747	34.8822
198	1	Henan Province	Sanmenxia City	Mianchi County	Mapaoqun village	111.918	34.8887
199	1	Henan Province	Sanmenxia City	Yima city	Stone Buddha village	111.923	34.7412
200	1	Henan Province	Nanyang City	Dengzhou city	ancient village	112.166	32.4503
201	1	Henan Province	Nanyang City	Nanzhao County	Liangshichuan village	112.331	33.6425
202	1	Henan Province	Nanyang City	Dengzhou city	Xiying village	111.869	32.853
203	1	Henan Province	Nanyang City	Sheqi County	Momo Po Street Village	113.053	33.1007
204	1	Henan Province	Nanyang City	Dengzhou city	Lao Hu Zhou Village	112.202	32.4879
205	1	Henan Province	Nanyang City	Tanghe County	Dongzhangying Village	112.681	32.8016
206	1	Henan Province	Nanyang City	Dengzhou city	Du Ying village	112.227	32.4829
207	1	Henan Province	Nanyang City	Tanghe County	Beizhangwan Village	112.917	32.7418
208	1	Henan Province	Nanyang City	Dengzhou city	Wei temple village	112.027	32.735
209	1	Henan Province	Nanyang City	Tongbai County	BeiYangZhuang Village	113.38	32.4526
210	1	Henan Province	Nanyang City	Dengzhou city	Gao Li village	111.953	32.5856
211	1	Henan Province	Nanyang City	Tongbai County	Huangliangou village	113.309	32.5753
212	1	Henan Province	Nanyang City	Fangcheng County	Yanshanpu village	113.229	33.3683
213	1	Henan Province	Nanyang City	Tongbai County	Tussahlou village	113.735	32.6191
214	1	Henan Province	Nanyang City	Fangcheng County	Bo wang village	112.734	33.172
215	1	Henan Province	Nanyang City	Wan city district	Fan Li village	112.545	32.8629
216	1	Henan Province	Nanyang City	Fangcheng County	Xiguan village	113.017	33.4664
217	1	Henan Province	Nanyang City	Wolong district	Guzhuangyu village	112.437	33.1871
218	1	Henan Province	Nanyang City	Nanzhao County	Laocheng village	112.728	33.4544
219	1	Henan Province	Nanyang City	Xichuan County	Middle street village	111.03	33.2475
220	1	Henan Province	Nanyang City	Nanzhao County	Daguan village	112.728	33.4536
221	1	Henan Province	Nanyang City	Xichuan County	South street village	111.029	33.2448
222	1	Henan Province	Nanyang City	Nanzhao County	zhuanjiaoshi village	112.248	33.6734
223	1	Henan Province	Nanyang City	Zhenping County	Da Wu Ying village	112.142	33.0611
224	1	Henan Province	Nanyang City	Dengzhou city	Shang Ying village	111.924	32.8468
225	1	Henan Province	Nanyang City	Zhenping County	Chen Ying village	112.073	33.1975
226	1	Henan Province	Shangqiu City	Minquan County	Baiyun Temple Village	114.959	34.628
227	1	Henan Province	Shangqiu City	Suixian County	Yan zhuang village	114.904	34.3185
228	1	Henan Province	Shangqiu City	Ningling County	North village	115.25	34.341
229	1	Henan Province	Shangqiu City	Suiyang district	North street village	115.521	34.2797
230	1	Henan Province	Shangqiu City	Ningling County	Lv fen village	115.235	34.4491
231	1	Henan Province	Shangqiu City	Suiyang district	Pan temple village	115.549	34.1978
232	1	Henan Province	Shangqiu City	Suiyang district	Huoshentai Village	115.598	34.3704
233	1	Henan Province	Shangqiu City	Yucheng County	Gudupo village	115.748	34.5083
234	1	Henan Province	Shangqiu City	Yucheng County	Zhouzhuang village	115.797	34.1236
235	1	Henan Province	Shangqiu City	Zhecheng County	Luzhuang Minwu Village	115.343	34.097
236	1	Henan Province	Shangqiu City	Yucheng County	Wei Gudui village	115.779	34.2473
237	1	Henan Province	Shangqiu City	Yongcheng city	Cuonan village	116.127	33.9636
238	1	Henan Province	Shangqiu City	Yucheng County	Guolaojia village	115.957	34.2562
239	1	Henan Province	Shangqiu City	Yongcheng city	Hui village	116.551	33.9933
240	1	Henan Province	Xinyang City	Guangshan County	Yang Fan village	114.819	31.8726
241	1	Henan Province	Xinyang City	Guangshan County	Gong chong village	114.96	31.8239
242	1	Henan Province	Xinyang City	Guangshan County	Xu Lou village	114.978	31.8579
243	1	Henan Province	Xinyang City	Guangshan County	Xiang chong village	114.81	31.8241
244	1	Henan Province	Xinyang City	Guangshan County	Xiong fan village	114.799	31.8289
245	1	Henan Province	Xinyang City	Huaibin County	Zhang Zhuang village	115.362	32.3714
246	1	Henan Province	Xinyang City	Luoshan County	Dongjie village	114.537	31.9041
247	1	Henan Province	Xinyang City	Luoshan County	Weizi village	114.52	31.9525
248	1	Henan Province	Xinyang City	Luoshan County	Jiangchong Dawan Village	114.577	31.9135
249	1	Henan Province	Xinyang City	Luoshan County	Red stone cliff village	114.56	31.8825
250	1	Henan Province	Xinyang City	Luoshan County	Yubeiting village	114.556	31.8172
251	1	Henan Province	Xinyang City	Luoshan County	Xiao fan village	114.218	31.956
252	1	Henan Province	Xinyang City	Luoshan County	Chenjiagou village	114.249	31.9914
253	1	Henan Province	Xinyang City	Luoshan County	Beichang village	114.249	31.9914
254	1	Henan Province	Xinyang City	Luoshan County	Donggou village	114.411	31.7732
255	1	Henan Province	Xinyang City	Luoshan County	Xiazhangwan village	114.474	31.8567
256	1	Henan Province	Xinyang City	Luoshan County	Shangzhangwan village	114.474	31.8567
257	1	Henan Province	Xinyang City	Luoshan County	Jilong village	114.399	31.7675
258	1	Henan Province	Xinyang City	Luoshan County	Yao river village	114.434	31.7893
259	1	Henan Province	Xinyang City	Luoshan County	Zhang wa village	114.568	32.0202
260	1	Henan Province	Xinyang City	Luoshan County	Xiong Xilou Village	114.266	31.9109
261	1	Henan Province	Xinyang City	Luoshan County	Wang Dawan village	114.29	31.9483
262	1	Henan Province	Xinyang City	Luoshan County	Hedong village	114.245	31.9009
263	1	Henan Province	Xinyang City	Luoshan County	Chen Wanglou village	114.484	31.9345
264	1	Henan Province	Xinyang City	Luoshan County	Dong wa village	114.356	31.9239
265	1	Henan Province	Xinyang City	Luoshan County	Zeng Lou village	114.356	31.9239
266	1	Henan Province	Xinyang City	Luoshan County	You zhuang village	114.426	31.8754
267	1	Henan Province	Xinyang City	Luoshan County	Zhang wa village	114.412	31.8649
268	1	Henan Province	Xinyang City	Pingqiao district	Qiu Wan village	114.192	32.4365
269	1	Henan Province	Xinyang City	Pingqiao district	Cao Wan village	114.301	32.1393
270	1	Henan Province	Xinyang City	Shangcheng County	Yan Gang village	115.343	32.0092
271	1	Henan Province	Xinyang City	Shangcheng County	Zhanghuadian village	115.307	31.5271
272	1	Henan Province	Xinyang City	Shangcheng County	Wang Chong village	115.283	31.5251
273	1	Henan Province	Xinyang City	Shangcheng County	Guodian village	115.229	31.6409
274	1	Henan Province	Xinyang City	Shangcheng County	Guanyinshan village	115.463	31.9348
275	1	Henan Province	Xinyang City	Shangcheng County	Nanlou village	115.53	31.8304
276	1	Henan Province	Xinyang City	Shangcheng County	Wan'an village	115.334	31.7331
277	1	Henan Province	Xinyang City	Shangcheng County	He fan village	115.34	31.6219
278	1	Henan Province	Xinyang City	Shangcheng County	Heihe village	115.397	31.5488
279	1	Henan Province	Xinyang City	Shangcheng County	Xindian village	115.323	31.5542
280	1	Henan Province	Xinyang City	Shihe district	Liulin old street	114.102	31.9303
281	1	Henan Province	Xinyang City	Xinxian County	Maopu village	115.085	31.6521
282	1	Henan Province	Xinyang City	Xinxian County	Kafang village	114.586	31.5951
283	1	Henan Province	Xinyang City	Xinxian County	Zhulin village	114.809	31.5207
284	1	Henan Province	Zhoukou City	Dancheng County	Ding village	115.392	33.6667
285	1	Henan Province	Zhoukou City	Fugou County	Zhiting village	114.326	34.0246
286	1	Henan Province	Zhoukou City	Fugou County	Xiguan village	114.391	34.0593
287	1	Henan Province	Zhoukou City	Fugou County	Shuyaun village	114.401	34.064
288	1	Henan Province	Zhoukou City	Fugou County	Big temple village	114.401	34.0639
289	1	Henan Province	Zhoukou City	Fugou County	Sansuolou village	114.404	34.2097
290	1	Henan Province	Zhoukou City	Fugou County	Jincun village	114.407	33.9271
291	1	Henan Province	Zhoukou City	Shangshui County	Deng Cheng village	114.481	33.6622
292	1	Henan Province	Zhoukou City	Shenqiu County	Center street village	115.023	33.1451
293	1	Henan Province	Zhoukou City	Shenqiu County	Shenduanzhuang village	115.211	33.1732
294	1	Henan Province	Zhoukou City	Taikang County	Xie Tang village	114.829	33.9193
295	1	Henan Province	Zhoukou City	Taikang County	Taomu gang village	114.907	34.0336
296	1	Henan Province	Zhoukou City	Xihua County	Si Du Gang village	114.521	33.8862
297	1	Henan Province	Zhoukou City	Xiangcheng city	Cai Zhuang village	114.998	33.2495
298	1	Henan Province	Zhoukou City	Xiangcheng city	Yuan zhai village	114.971	33.3486
299	1	Henan Province	Zhumadian City	Biyang County	Xia Zhuang village	113.285	32.9444
300	1	Henan Province	Zhumadian City	Zhengyang County	Yan north Liu village	114.581	32.7774
301	1	Henan Province	Zhumadian City	Queshan County	Zhugou village	113.723	32.7899
302	1	Henan Province	Zhumadian City	Runan County	Ma Bei village	114.367	32.7958
303	1	Henan Province	Zhumadian City	Xiping County	Yi Feng village	113.813	33.2908
304	1	Henan Province	Zhumadian City	Xiping County	Dong Qiao village	113.77	33.4001
305	2	Henan Province	Luoyang City	Ruyang County	Caoliuzhuang village	112.593	34.3335
306	2	Henan Province	Luoyang City	Yiyang County	Su Yang village	111.785	34.396
307	2	Henan Province	Luoyang City	Luoning County	Houshangzhuang village	111.341	34.2078
308	2	Henan Province	Luoyang City	Luanchuan County	Dawangmiao village	111.768	34.0215
309	2	Henan Province	Luoyang City	Luanchuan County	Bayunling village	111.75	33.9912
310	2	Henan Province	Luoyang City	Luanchuan County	Dang village	111.751	34.0128
311	2	Henan Province	Luoyang City	Luanchuan County	Zhang Village	111.744	34.0265
312	2	Henan Province	Luoyang City	Luanchuan County	Huoshenmiao village	111.343	33.9397
313	2	Henan Province	Luoyang City	Luo long District	Tianshan village	112.449	34.5839
314	2	Henan Province	Luoyang City	Luo long district	Lou village	112.523	34.6638
315	2	Henan Province	Luoyang City	Xin’an County	Tugudong village	112.091	34.7108
316	2	Henan Province	Luoyang City	Xin’an County	Dongshandi village	111.988	35.0458
317	2	Henan Province	Pingdingshan City	Baofeng County	NiuZhuang village	112.906	33.9369
318	2	Henan Province	Pingdingshan City	Baofeng County	Da Shen river village	112.884	33.9603
319	2	Henan Province	Pingdingshan City	Baofeng County	Guduo village	112.868	33.9723
320	2	Henan Province	Pingdingshan City	Yexian County	Zhong village；	113.32	33.5014
321	2	Henan Province	Pingdingshan City	Lushan County	Gebowu village	112.939	33.7962
322	2	Henan Province	Pingdingshan City	Lushan County	TuQiao village	112.652	33.8832
323	2	Henan Province	Pingdingshan City	Jiaxian County	Tuanzao village	113.3	34.0113
324	2	Henan Province	Pingdingshan City	Jiaxian County	Liang Zhuang village	113.304	34.0277
325	2	Henan Province	Pingdingshan City	Jiaxian County	Baifen Zhou Village	113.363	34.0399
326	2	Henan Province	Pingdingshan City	Jiaxian County	Shantouzhao village	113.11	34.1259
327	2	Henan Province	Pingdingshan City	Jiaxian County	Si Yang village	113.336	33.8692
328	2	Henan Province	Pingdingshan City	Jiaxian County	Guo Lou village	113.361	33.8383
329	2	Henan Province	Pingdingshan City	Jiaxian County	Zhang ditch village	113.364	33.8779
330	2	Henan Province	Pingdingshan City	Jiaxian County	Zhou ditch village	113.311	33.8173
331	2	Henan Province	Pingdingshan City	Jiaxian County	ZhongwangnanVillage	113.063	34.0623
332	2	Henan Province	Pingdingshan City	Jiaxian County	Houzhong Wangxi Village	113.057	34.0663
333	2	Henan Province	Pingdingshan City	Jiaxian County	Song fort village	113.159	33.9877
334	2	Henan Province	Pingdingshan City	Jiaxian County	Lam Tsuen	113.166	34.0149
335	2	Henan Province	Anyang City	Linzhou City	Zhongshizhen village	113.97	35.8088
336	2	Henan Province	Anyang City	Linzhou City	Qiyu village	114.008	35.7651
337	2	Henan Province	Anyang City	Linzhou City	Pan Yang village	113.81	36.339
338	2	Henan Province	Anyang City	Linzhou City	Nanwan village	113.749	36.2079
339	2	Henan Province	Anyang City	Linzhou City	Caomiao village	113.732	36.1719
340	2	Henan Province	Anyang City	Linzhou City	Liyuan ping village	113.732	36.1719
341	2	Henan Province	Hebi City	Qibin district	Niu Hengling village	114.119	35.867
342	2	Henan Province	Hebi City	Qibin district	Hekou village	114.103	35.8496
343	2	Henan Province	Hebi City	Qixian County	Shi laogong village	114.103	35.711
344	2	Henan Province	Hebi City	Qixian County	Wenpo village	114.086	35.708
345	2	Henan Province	Hebi City	Xunxian County	Wharf village	114.5	35.7639
346	2	Henan Province	Xinxiang City	Huixian County	Phoenix mountain village	113.718	35.7748
347	2	Henan Province	Xinxiang City	Huixian County	Xiping Luo village	113.734	35.719
348	2	Henan Province	Xinxiang City	Huixian County	Zhang Si ditch village	113.857	35.6645
349	2	Henan Province	Xinxiang City	Huixian County	Guo Liang village	113.61	35.7368
350	2	Henan Province	Jiaozuo City	Bo’ai County	Qingtian River Village	113.003	35.3326
351	2	Henan Province	Jiaozuo City	Xiuwu County	Taoyuan village	113.234	35.4345
352	2	Henan Province	Jiaozuo City	Xiuwu County	Changling village	113.217	35.3529
353	2	Henan Province	Jiaozuo City	Bo’ai County	Zhai Buchang village	113.07	35.1773
354	2	Henan Province	Puyang City	Hualong district	Dongbeizhuang village	115.194	35.8074
355	2	Henan Province	Xuchang City	Yuzhou city	Pa village	113.453	34.2798
356	2	Henan Province	Xuchang City	Yuzhou city	Qianjing village	113.417	34.2923
357	2	Henan Province	Xuchang City	Yuzhou city	Huanan village	113.301	34.2831
358	2	Henan Province	Xuchang City	Yuzhou city	Baibei village	113.267	34.3319
359	2	Henan Province	Luohe City	Zhaoling district	Fanzhai village	114.13	33.6471
360	2	Henan Province	Sanmenxia City	Lingbao city	Nanshang village	110.77	34.5008
361	2	Henan Province	Nanyang City	Fangcheng County	San Xian village	112.714	33.2892
362	2	Henan Province	Nanyang City	Fangcheng County	Shi Zhai village	112.856	33.1917
363	2	Henan Province	Nanyang City	Tanghe County	Zhang Xinyi village	113.012	32.6472
364	2	Henan Province	Nanyang City	Tanghe County	Qianzhuang village	112.991	32.4746
365	2	Henan Province	Nanyang City	Tongbai County	Maopo village	113.403	32.4108
366	2	Henan Province	Nanyang City	Sheqi County	Taihe village	112.952	32.876
367	2	Henan Province	Xinyang City	Guangshan County	Dong Wan village	114.693	31.819
368	2	Henan Province	Xinyang City	Shangcheng County	Yingshui village	115.171	31.7033
369	2	Henan Province	Xinyang City	Shihe district	Qianjia Dawan Village	113.816	32.0862
370	2	Henan Province	Xinyang City	Shihe district	Zhangjiawan village	113.816	32.0862
371	2	Henan Province	Xinyang City	Shihe district	Huanglongsi Village	113.797	32.1089
372	2	Henan Province	Xinyang City	Xinxian County	Nanchong village	115.038	31.7383
373	2	Henan Province	Xinyang City	Xinxian County	Heshan village	114.599	31.6847
374	2	Henan Province	Xinyang City	Xinxian County	Guo Chong village	114.595	31.7733
375	2	Henan Province	Xinyang City	Xinxian County	Xinguang village	114.654	31.8032
376	2	Henan Province	Xinyang City	Xinxian County	Shui Bang village	114.897	31.6049
377	2	Henan Province	Xinyang City	Xinxian County	Huang Wan village	114.974	31.6609
378	2	Henan Province	Xinyang City	Xinxian County	Cheng Qiwan village	114.729	31.5605
379	2	Henan Province	Xinyang City	Xinxian County	Zhang Tian pu village	114.99	31.5432
380	2	Henan Province	Xinyang City	Xinxian County	Dawan village	114.99	31.5432
381	2	Henan Province	Xinyang City	Xinxian County	Baishaiguan village	114.735	31.6368
382	2	Henan Province	Xinyang City	Xinxian County	Xihe village	115.034	31.6354
383	2	Henan Province	Gongyi City	-	Kang Nan village	112.956	34.7666
384	2	Henan Province	Gongyi City	-	Xiao Xiang village	112.891	34.5817
385	2	Henan Province	Gongyi City	-	Dong village	112.969	34.6499
386	2	Henan Province	Gongyi City	-	Haishangqiao village	113.081	34.7498
387	2	Henan Province	Pingdingshan City	Ruzhou city	Shanding village	112.76	34.3199
388	2	Henan Province	Pingdingshan City	Ruzhou city	Wang Lou village	113.013	34.1325
389	2	Henan Province	Pingdingshan City	Ruzhou city	Zhang village	113.02	34.1697
390	2	Henan Province	Pingdingshan City	Ruzhou city	Zhaonan village	112.99	34.0833
391	2	Henan Province	Pingdingshan City	Ruzhou city	Zhidong village	112.973	34.1091
392	2	Henan Province	Pingdingshan City	Ruzhou city	Yang kiln village	113.049	34.2393
393	2	Henan Province	Pingdingshan City	Ruzhou city	Houpo village	113.052	34.2264
394	2	Henan Province	Pingdingshan City	Ruzhou city	Qingshanhou village	113.053	34.2499
395	2	Henan Province	Anyang City	Huaxian County	Yin zhuang village	114.646	35.3627
396	2	Henan Province	Nanyang City	Dengzhou city	Gaozhuang village	111.951	32.9429
397	2	Henan Province	Xinyang City	Gushi County	YangGuan village	115.663	32.1882
398	2	Henan Province	Xinyang City	Gushi County	Daidian village	115.683	32.2592
399	2	Henan Province	Xinyang City	Gushi County	Suokou village	115.744	31.8291
400	3	Henan Province	Zhengzhou City	Xinmi city	Da Kui village	113.508	34.4463
401	3	Henan Province	Zhengzhou City	Xinmi city	Chaohua village	113.404	34.4603
402	3	Henan Province	Zhengzhou City	Xinmi city	Fan village	113.298	34.5673
403	3	Henan Province	Zhengzhou City	Xingyang city	Shidonggou village	113.191	34.7974
404	3	Henan Province	Zhengzhou City	Dengfeng city	Yang Lin village	113.126	34.2978
405	3	Henan Province	Kaifeng City	Qixian County	Gukongsang village	114.685	34.5891
406	3	Henan Province	Kaifeng City	Tongxu County	Yang zhuang village	114.476	34.5403
407	3	Henan Province	Kaifeng City	Tongxu County	YueZhai village	114.543	34.4809
408	3	Henan Province	Kaifeng City	Tongxu County	Houqibu village	114.593	34.5042
409	3	Henan Province	Kaifeng City	Tongxu County	Nanlizuo village	114.334	34.5035
410	3	Henan Province	Kaifeng City	Xiangfu District	Guyi street village	114.272	34.6206
411	3	Henan Province	Kaifeng City	Xiangfu District	Xijie village	114.274	34.6214
412	3	Henan Province	Kaifeng City	Xiangfu District	Guoduli village	114.604	34.8326
413	3	Henan Province	Kaifeng City	Weishi County	Nanjie village	113.993	34.2893
414	3	Henan Province	Luoyang City	Luoning County	Gudong village	111.325	34.2229
415	3	Henan Province	Luoyang City	Luoning County	Li Jiayuan village	111.589	34.474
416	3	Henan Province	Luoyang City	Ruyang County	Teng Ling village	112.528	34.1336
417	3	Henan Province	Luoyang City	Xin’an County	Ganquan village	112.123	34.8629
418	3	Henan Province	Luoyang City	Xin’an County	Sun Du village	112.291	34.8448
419	3	Henan Province	Luoyang City	Xin’an County	Jinggou village	112.067	35.0072
420	3	Henan Province	Luoyang City	Xin’an County	Wangjiagou village	111.977	35.0619
421	3	Henan Province	Luoyang City	Xin’an County	Shanwo village	112.023	34.9882
422	3	Henan Province	Luoyang City	Luanchuan County	Gucheng village	111.754	34.0031
423	3	Henan Province	Luoyang City	Luanchuan County	Tang Ying village	111.816	33.9922
424	3	Henan Province	Luoyang City	Luanchuan County	Shimen village	111.777	33.9992
425	3	Henan Province	Pingdingshan City	Jiaxian County	Zhang Wulou Village	113.099	34.0393
426	3	Henan Province	Pingdingshan City	Jiaxian County	Mahongzhuang village	113.176	33.9992
427	3	Henan Province	Pingdingshan City	Jiaxian County	Miao Lou village	113.272	34.0815
428	3	Henan Province	Pingdingshan City	Jiaxian County	Ma shan village	113.068	34.0859
429	3	Henan Province	Pingdingshan City	Lushan County	Banpo Yang village	112.964	33.8281
430	3	Henan Province	Pingdingshan City	Lushan County	Dongshan village	112.639	33.9762
431	3	Henan Province	Hebi City	Shancheng district	Sanjia villages	114.224	35.9435
432	3	Henan Province	Hebi City	Shancheng district	Shifeng village	114.261	35.9697
433	3	Henan Province	Hebi City	Shancheng district	Bujiagou village	114.217	35.967
434	3	Henan Province	Hebi City	Shancheng district	Black tower village	114.247	35.9719
435	3	Henan Province	Hebi City	Shancheng district	Lai Jiahe village	114.214	35.9825
436	3	Henan Province	Hebi City	Shancheng district	Houying village	114.216	35.8915
437	3	Henan Province	Hebi City	Shancheng district	Siwan village	114.182	35.893
438	3	Henan Province	Hebi City	Shancheng district	Chenjiawan village	114.193	35.9145
439	3	Henan Province	Hebi City	Heshan district	Lilintou village	114.135	36.0094
440	3	Henan Province	Hebi City	Heshan district	DalvZhai village	114.158	36.0176
441	3	Henan Province	Hebi City	Heshan district	Qianshu village	114.172	36.0489
442	3	Henan Province	Hebi City	Heshan district	Cao Jia village	114.155	35.9767
443	3	Henan Province	Hebi City	Heshan district	Zhangjiagou village	114.087	35.9508
444	3	Henan Province	Hebi City	Heshan district	Gaodonggou Village	114.1	35.9799
445	3	Henan Province	Hebi City	Qixian County	Dongzhang village	114.07	35.7371
446	3	Henan Province	Hebi City	Qixian County	Xizhang village	114.064	35.7383
447	3	Henan Province	Hebi City	Qixian County	Yuquan village	114.123	35.7305
448	3	Henan Province	Hebi City	Qixian County	Gao village	114.238	35.7053
449	3	Henan Province	Hebi City	Qixian County	Youcheng village	114.068	35.6495
450	3	Henan Province	Hebi City	Qixian County	Zhao zhuang village	114.156	35.6612
451	3	Henan Province	Xinxiang City	Hui county	Shuimo village	113.626	35.7269
452	3	Henan Province	Xinxiang City	Hui county	Qi Wangzhai Village	113.609	35.8188
453	3	Henan Province	Xuchang City	Yuzhou city	Zhang Xi village	113.413	34.0624
454	3	Henan Province	Xuchang City	Yuzhou city	Wang Jia village	113.584	34.3123
455	3	Henan Province	Xuchang City	Yuzhou city	Toda village	113.237	34.1281
456	3	Henan Province	Xuchang City	Yuzhou city	Longmen village	113.52	34.3166
457	3	Henan Province	Xuchang City	Yuzhou city	Ke zhang village	113.574	34.1785
458	3	Henan Province	Sanmenxia City	Lingbao city	Dong village	110.85	34.5234
459	3	Henan Province	Sanmenxia City	Lingbao city	Didong village	110.465	34.568
460	3	Henan Province	Sanmenxia City	Mianchi County	SuQin village	111.655	34.7682
461	3	Henan Province	Sanmenxia City	Shanxian County	Dingguan Ying Village	111.229	34.7166
462	3	Henan Province	Nanyang City	Xichuan County	Tudi Ling village	111.314	32.9173
463	3	Henan Province	Nanyang City	Tanghe County	Wang Tian village	112.861	32.4243
464	3	Henan Province	Nanyang City	Tongbai County	West bay village	113.471	32.3479
465	3	Henan Province	Xinyang City	Pingqiao district	Hao Tang village	114.301	32.1393
466	3	Henan Province	Xinyang City	Pingqiao district	Luo Lou village	113.887	32.5011
467	3	Henan Province	Xinyang City	Xixian County	Pang Wan village	114.736	32.3559
468	3	Henan Province	Xinyang City	Luoshan County	Liantang village	114.246	31.8965
469	3	Henan Province	Xinyang City	Guangshan Count	Huangtu Bay Village	114.963	31.8055
470	3	Henan Province	Xinyang City	Guangshan Count	Li fan village	114.776	31.847
471	3	Henan Province	Xinyang City	Guangshan County	Guan Weizi village	114.878	31.7816
472	3	Henan Province	Xinyang City	GuangshanCounty	Dai wa village	114.627	31.9416
473	3	Henan Province	Xinyang City	Xinxian Count	Tumen village	114.724	31.5875
474	3	Henan Province	Xinyang City	Xinxian Count	Chai Lou village	114.693	31.6299
475	3	Henan Province	Xinyang City	Xinxian Count	Pushop village	115.17	31.6261
476	3	Henan Province	Xinyang City	Xinxian Count	Tangfan village	115.01	31.5621
477	3	Henan Province	Xinyang City	Xinxian Count	Water Bang village	114.924	31.5802
478	3	Henan Province	Xinyang City	Xinxian Count	Card room village	114.584	31.6008
479	3	Henan Province	Xinyang City	Xinxian Count	Wang fan village	114.639	31.697
480	3	Henan Province	Xinyang City	Xinxian Count	Hu Wan village	114.628	31.649
481	3	Henan Province	Xinyang City	Xinxian County	Liu Wan village	114.759	31.701
482	3	Henan Province	Xinyang City	Shangcheng County	Du fan village	115.486	31.7863
483	3	Henan Province	Zhoukou City	Xihua County	Beimen village	114.271	33.7499
484	3	Henan Province	Zhoukou City	Huangfan District	Yinpo village	114.446	33.7687
485	3	Henan Province	Zhoukou City	Huangfan District	Guozhuang village	114.429	33.7556
486	3	Henan Province	Zhumadian City	Queshan County	Huangshitou zhuang	113.688	32.8383
487	3	Henan Province	Zhumadian City	Xiping County	Zangwangmiao Village	113.803	33.3991
488	3	Henan Province	Pingdingshan City	Ruzhou city	Hepo village	112.833	34.2305
489	3	Henan Province	Pingdingshan City	Ruzhou city	Zhibei village	112.973	34.1115
490	3	Henan Province	Pingdingshan City	Ruzhou city	Wuxun village	113.016	34.1134
491	3	Henan Province	Pingdingshan City	Ruzhou city	Huoshiling Village	113.053	34.2499
492	3	Henan Province	Dengzhou City	Dengzhou city	Liu Lou village	112.227	32.7624
493	3	Henan Province	Dengzhou City	Dengzhou city	Zhuxiao Po Village	112.218	32.7346
494	3	Henan Province	Dengzhou City	Dengzhou city	QingChong village	111.949	32.9299
495	3	Henan Province	Xinyang City	Gushi County	Qi mountain village	115.692	31.8539
496	4	Henan Province	Zhengzhou City	Dengfeng city	Yangjiamen village	113.017	34.4659
497	4	Henan Province	Luoyang City	Luoning County	Pipo village	111.398	34.3785
498	4	Henan Province	Luoyang City	Yanshi city	Youdian village	112.9	34.7693
499	4	Henan Province	Luoyang City	Yanshi city	Xinming village	112.895	34.7531
500	4	Henan Province	Luoyang City	Yanshi city	Guangming village	112.872	34.721
501	4	Henan Province	Luoyang City	Hengjin County	Bo Ji Ling village	112.329	34.7744
502	4	Henan Province	Pingdingshan City	Jiaxian County	Duan ditch village	113.217	34.0783
503	4	Henan Province	Pingdingshan City	Jiaxian County	Beizhuyuanxi Village	113.128	34.1459
504	4	Henan Province	Pingdingshan City	Jiaxian County	Duan Moli village	113.05	34.1227
505	4	Henan Province	Pingdingshan City	Jiaxian County	Fu village	113.096	34.1158
506	4	Henan Province	Pingdingshan City	Jiaxian County	Wang Yinggou village	113.194	34.0502
507	4	Henan Province	Pingdingshan City	Jiaxian County	Dong village	113.305	33.9737
508	4	Henan Province	Pingdingshan City	Jiaxian County	Dongguanzhuang village	113.071	34.0245
509	4	Henan Province	Pingdingshan City	Jiaxian County	Lv ditch village	113.137	34.0321
510	4	Henan Province	Anyang City	Linzhou City	Nanfeng village	113.809	36.2649
511	4	Henan Province	Anyang City	Linzhou City	Queen's village	113.775	36.3258
512	4	Henan Province	Anyang City	Linzhou City	Gaojiatai Village	113.696	36.119
513	4	Henan Province	Anyang City	Linzhou City	XixiangPing village	113.749	36.2209
514	4	Henan Province	Anyang City	Linzhou City	Shangping village	113.707	36.1846
515	4	Henan Province	Anyang City	Linzhou City	Chefo ditch village	113.714	36.2238
516	4	Henan Province	Anyang City	Linzhou City	Xigou village	113.832	35.8364
517	4	Henan Province	Anyang City	Linzhou City	Xindian village	113.797	35.8496
518	4	Henan Province	Anyang City	Linzhou City	Zhai Erjing village	113.835	35.8203
519	4	Henan Province	Anyang City	Linzhou City	Zhai Yijing village	113.835	35.8203
520	4	Henan Province	Anyang City	Linzhou City	Shidaogou village	114.009	35.8768
521	4	Henan Province	Anyang City	Tangyin County	Zhi village	114.48	35.9886
522	4	Henan Province	Anyang City	Long'an district	Wang Ergang village	114.317	35.991
523	4	Henan Province	Hebi City	Shancheng district	Zhongshilin Village	114.258	35.9304
524	4	Henan Province	Xinxiang City	Hui county	Shipeng village	113.731	35.6576
525	4	Henan Province	Xinxiang City	Hui county	Xiwang village	113.7	35.6884
526	4	Henan Province	Xinxiang City	Hui county	PingLing village	113.856	35.5325
527	4	Henan Province	Jiaozuo City	Mengzhou city	Mo ditch village	112.661	34.9227
528	4	Henan Province	Jiaozuo City	Mengzhou city	Geng ditch village	112.6	34.9469
529	4	Henan Province	Jiaozuo City	Xiuwu County	Xilinghou village	113.252	35.3108
530	4	Henan Province	Jiaozuo City	Xiuwu County	Dongjiaokou village	113.247	35.3011
531	4	Henan Province	Jiaozuo City	Wenxian County	Nam Zhang Lun village	112.926	34.9426
532	4	Henan Province	Xuchang City	Yuzhou city	Madi Chuan village	113.474	34.298
533	4	Henan Province	Xuchang City	Yuzhou city	Laigou village	113.366	34.3867
534	4	Henan Province	Xuchang City	Yuzhou city	Wu ping village	113.345	34.4025
535	4	Henan Province	Xuchang City	Yuzhou city	KangCheng village	113.363	34.2759
536	4	Henan Province	Xuchang City	Yuzhou city	Guan Ye temple village	113.216	34.1239
537	4	Henan Province	Xuchang City	Yuzhou city	Ji village	113.337	34.0588
538	4	Henan Province	Xuchang City	Yuzhou city	Shandi Wu Village	113.352	34.1052
539	4	Henan Province	Xuchang City	Yuzhou city	Shizikou village	113.58	34.2156
540	4	Henan Province	Xuchang City	Yuzhou city	GaoDong village	113.533	34.3068
541	4	Henan Province	Xuchang City	Yuzhou city	Baima temple village	113.586	34.286
542	4	Henan Province	Xuchang City	Yuzhou city	Guanshang village	113.568	34.2953
543	4	Henan Province	Xuchang City	Yuzhou city	Mafen village	113.478	34.2376
544	4	Henan Province	Xuchang City	Yuzhou city	Bigtemple village	113.413	34.2476
545	4	Henan Province	Xuchang City	Yuzhou city	Mengzhuang village	113.272	34.2649
546	4	Henan Province	Xuchang City	Yuzhou city	Tiandong village	113.129	34.2119
547	4	Henan Province	Xuchang City	Yuzhou city	Wei Jing village	113.139	34.2507
548	4	Henan Province	Xuchang City	Yuzhou city	Huanggou village	113.155	34.1478
549	4	Henan Province	Xuchang City	Yuzhou city	DaJian village	113.2	34.1738
550	4	Henan Province	Xuchang City	Yuzhou city	Qingshanling village	113.163	34.1777
551	4	Henan Province	Xuchang City	Yuzhou city	Guan temple village	113.131	34.1772
552	4	Henan Province	Xuchang City	Yuzhou city	Qian Zhang Lou village	113.36	34.0699
553	4	Henan Province	Xuchang City	Yuzhou city	Dalv village	113.44	34.0419
554	4	Henan Province	Xuchang City	Yuzhou city	Kouzhai village	113.576	34.1773
555	4	Henan Province	Xuchang City	Yuzhou city	Shikeng village	113.316	34.1622
556	4	Henan Province	Xuchang City	Yuzhou city	Ai’wo village	113.222	34.2426
557	4	Henan Province	Xuchang City	Yuzhou city	Fang shan village	113.237	34.2555
558	4	Henan Province	Xuchang City	Yuzhou city	Zhuang ditch village	113.221	34.3095
559	4	Henan Province	Sanmenxia City	Shaanzhou District	GuanZhaitou village	111.196	34.7069
560	4	Henan Province	Sanmenxia City	Shaanzhou District	Qu village	111.152	34.647
561	4	Henan Province	Sanmenxia City	Lingbao city	Liniu river village	110.536	34.2636
562	4	Henan Province	Sanmenxia City	Lingbao city	Liangcha river village	110.509	34.2682
563	4	Henan Province	Sanmenxia City	Lingbao city	Wang Jia village	110.758	34.1692
564	4	Henan Province	Nanyang City	Fangcheng County	Chen Yan village	113.069	33.145
565	4	Henan Province	Nanyang City	Fangcheng County	Jia ditch village	113.24	33.1171
566	4	Henan Province	Nanyang City	Fangcheng County	Jintangzhai Village	113.12	33.2775
567	4	Henan Province	Nanyang City	Xichuan County	Mo ditch village	111.455	32.7833
568	4	Henan Province	Shangqiu City	Suiyang District	Nanbo village	115.701	34.1629
569	4	Henan Province	Shangqiu City	Xiayi County	Wei Zhuang village	115.977	34.0076
570	4	Henan Province	Xinyang City	Luoshan County	Daozuo village	114.396	31.9186
571	4	Henan Province	Xinyang City	Guangshan County	Feng zhai village	115.102	31.7518
572	4	Henan Province	Xinyang City	Shangcheng County	Qingtangao Village	115.349	31.7534
573	4	Henan Province	Zhumadian City	Xiping County	Dasuzhuang Village	113.703	33.2612
574	4	Henan Province	Zhumadian City	Xiping County	Li Mengyin village	113.682	33.2519
575	4	Henan Province	Zhumadian City	Xiping County	Hezhuang village	113.706	33.2959
576	5	Henan Province	Zhengzhou City	Dengfeng city	Zhaidong village	113.079	34.2884
577	5	Henan Province	Zhengzhou City	Dengfeng city	Angou village	113.122	34.3073
578	5	Henan Province	Zhengzhou City	Dengfeng city	Houshikang village	113.194	34.4288
579	5	Henan Province	Zhengzhou City	Dengfeng city	Bandaojing village	113.096	34.5615
580	5	Henan Province	Luoyang City	Luo long District	Pengdian village	112.692	34.6419
581	5	Henan Province	Luoyang City	Luo long District	Xishan Zhang Village	112.54	34.5293
582	5	Henan Province	Luoyang City	Luoning County	Hedi village	111.771	34.586
583	5	Henan Province	Luoyang City	Luoning County	Miao wa village	111.266	34.356
584	5	Henan Province	Luoyang City	Luoning County	Yaowa village	111.255	34.2072
585	5	Henan Province	Luoyang City	Luoning County	Huangcity village	111.234	34.2875
586	5	Henan Province	Luoyang City	Luoning County	Wei mountain village	111.515	34.5101
587	5	Henan Province	Luoyang City	Luoning County	Jiangli village	111.391	34.3995
588	5	Henan Province	Luoyang City	Luoning County	Xinan village	111.441	34.2596
589	5	Henan Province	Luoyang City	Mengjin County	Liu Zhai village	112.477	34.7676
590	5	Henan Province	Luoyang City	Mengjin County	Houying village	112.602	34.7526
591	5	Henan Province	Luoyang City	Mengjin County	Banpo village	112.37	34.7754
592	5	Henan Province	Luoyang City	Mengjin County	Zhujiazhai village	112.551	34.8088
593	5	Henan Province	Luoyang City	Mengjin County	Hengshui village	113.92	36.0591
594	5	Henan Province	Luoyang City	Mengjin County	Si He nan village	112.418	34.8125
595	5	Henan Province	Luoyang City	Mengjin County	Li Jialing village	112.403	34.8988
596	5	Henan Province	Luoyang City	Mengjin County	Miaohu village	112.382	34.8689
597	5	Henan Province	Luoyang City	Yichuan County	Baisha village	112.537	34.3867
598	5	Henan Province	Luoyang City	Yichuan County	Wengou village	112.617	34.4324
599	5	Henan Province	Luoyang City	Songxian County	Baihe Street Village	111.955	33.641
600	5	Henan Province	Luoyang City	Songxian County	Daqing village	111.961	33.6077
601	5	Henan Province	Luoyang City	Songxian County	Lizhashu village	111.965	33.6865
602	5	Henan Province	Luoyang City	Songxian County	Huoshen temple village	112.06	33.6542
603	5	Henan Province	Luoyang City	Songxian County	Huang Baishu village	112.081	33.6231
604	5	Henan Province	Luoyang City	Songxian County	Luhun village	112.198	34.2184
605	5	Henan Province	Luoyang City	Songxian County	Wang Lou village	112.307	34.2251
606	5	Henan Province	Luoyang City	Xin’an County	Xue village	112.108	34.7829
607	5	Henan Province	Luoyang City	Xin’an County	Yuan shan village	112.041	34.9216
608	5	Henan Province	Luoyang City	Yanshi city	Tangquan village	112.835	34.7323
609	5	Henan Province	Luoyang City	Yanshi city	Mawa village	112.871	34.7665
610	5	Henan Province	Pingdingshan City	Baofeng County	Yuegengou village	112.853	33.9901
611	5	Henan Province	Pingdingshan City	Jiaxian County	Zhuyuan ditch village	113.124	34.0552
612	5	Henan Province	Pingdingshan City	Jiaxian County	Liu village	113.074	34.0968
613	5	Henan Province	Pingdingshan City	Jiaxian County	Hou li village	113.096	34.1297
614	5	Henan Province	Pingdingshan City	Jiaxian County	Ningzhuang village	113.211	34.0356
615	5	Henan Province	Pingdingshan City	Jiaxian County	Zhifang village	113.18	34.0387
616	5	Henan Province	Pingdingshan City	Jiaxian County	Huang Daobei village	113.172	34.0698
617	5	Henan Province	Pingdingshan City	Jiaxian County	Shilang temple village	113.09	34.0556
618	5	Henan Province	Pingdingshan City	Jiaxian County	Xiagong village	113.147	34.0173
619	5	Henan Province	Pingdingshan City	Jiaxian County	Jin kiln village	113.158	34.0366
620	5	Henan Province	Pingdingshan City	Jiaxian County	Fanzhai village	113.176	34.0176
621	5	Henan Province	Pingdingshan City	Jiaxian County	DaWangZhuang Village	113.168	34.0103
622	5	Henan Province	Pingdingshan City	Jiaxian County	Temple street village	113.186	34.0227
623	5	Henan Province	Pingdingshan City	Jiaxian County	Huangmen village	113.159	34.0167
624	5	Henan Province	Pingdingshan City	Lushan County	Red stone cliff village	112.674	33.9622
625	5	Henan Province	Pingdingshan City	Lushan County	Huo Zhuang village	112.327	33.6881
626	5	Henan Province	Anyang City	Anyang County	Cool mountain village	114.015	36.2028
627	5	Henan Province	Anyang City	Linzhou City	North slope village	114.042	35.9196
628	5	Henan Province	Anyang City	Linzhou City	Qijia village	113.965	35.9198
629	5	Henan Province	Anyang City	Linzhou City	Zhan yuan village	113.895	35.7109
630	5	Henan Province	Anyang City	Linzhou City	White spring village	113.913	35.7223
631	5	Henan Province	Anyang City	Linzhou City	Huang Luochi village	113.822	35.7019
632	5	Henan Province	Anyang City	Linzhou City	Panlong mountain village	113.771	36.3054
633	5	Henan Province	Anyang City	Linzhou City	Baijiazhuang village	113.755	36.2622
634	5	Henan Province	Anyang City	Linzhou City	NiuLing mountain village	113.74	36.3487
635	5	Henan Province	Anyang City	Linzhou City	Houyu village	113.86	36.319
636	5	Henan Province	Anyang City	Linzhou City	Xian Ma ditch village	113.709	36.1196
637	5	Henan Province	Anyang City	Linzhou City	DongWan village	113.731	36.1544
638	5	Henan Province	Anyang City	Linzhou City	Water river village	113.796	36.2319
639	5	Henan Province	Anyang City	Linzhou City	Beiangou village	113.722	36.0123
640	5	Henan Province	Anyang City	Linzhou City	Guo Zhuang village	113.919	36.2058
641	5	Henan Province	Anyang City	Linzhou City	Jingshang village	113.952	36.1965
642	5	Henan Province	Anyang City	Tangyin County	Wacha village	114.561	35.8402
643	5	Henan Province	Anyang City	Tangyin County	Wusijie Village	114.599	35.8523
644	5	Henan Province	Anyang City	Tangyin County	Yijie village	114.653	35.9665
645	5	Henan Province	Anyang City	Tangyin County	South old city village	114.682	35.9839
646	5	Henan Province	Hebi City	Xunxian County	Dongzhangwa Village	114.443	35.7516
647	5	Henan Province	Hebi City	Qixian County	Dashi rock village	114.156	35.6612
648	5	Henan Province	Hebi City	Qibin district	Lao Wangyan Village	114.121	35.8265
649	5	Henan Province	Hebi City	Qibin district	SangYuan village	114.143	35.8334
650	5	Henan Province	Hebi City	Shan Cheng district	Xiaozhaigou village	114.245	35.9321
651	5	Henan Province	Hebi City	Shan Cheng district	Zhongyaotou village	114.176	35.9137
652	5	Henan Province	Hebi City	Heshan district	Xiding village	114.061	35.9541
653	5	Henan Province	Hebi City	Heshan district	Shimen village	114.101	35.961
654	5	Henan Province	Hebi City	Heshan district	Shaguoyao village	114.138	35.9422
655	5	Henan Province	Hebi City	Heshan district	Cui village	114.139	35.9503
656	5	Henan Province	Hebi City	Heshan district	Jiang Jiading village	114.087	35.9765
657	5	Henan Province	Hebi City	Heshan district	Huangmiaogou village	114.059	35.9479
658	5	Henan Province	Hebi City	Heshan district	Xiyangyi Village	114.163	35.9313
659	5	Henan Province	Xinxiang City	Hui county	Zhao yao village	113.853	35.5593
660	5	Henan Province	Xinxiang City	Hui county	Heman village	113.863	35.5602
661	5	Henan Province	Xinxiang City	Hui county	Ligou village	113.885	35.565
662	5	Henan Province	Xinxiang City	Hui county	Huayu village	113.911	35.5626
663	5	Henan Province	Xinxiang City	Hui county	Xinzhuang village	113.687	35.7047
664	5	Henan Province	Xinxiang City	Hui county	Hankou village	113.66	35.6735
665	5	Henan Province	Xinxiang City	Hui county	Dingzhuang village	113.771	35.6441
666	5	Henan Province	Xinxiang City	Hui county	Sibei village	113.773	35.7201
667	5	Henan Province	Xinxiang City	Hui county	Zhouzhuang village	113.47	35.4438
668	5	Henan Province	Xinxiang City	Weihui city	Xuebaizhuang village	114.053	35.6594
669	5	Henan Province	Xinxiang City	Weihui city	Zhizhuyao village	113.909	35.6733
670	5	Henan Province	Xinxiang City	Weihui city	TuChi village	113.883	35.6696
671	5	Henan Province	Xinxiang City	Weihui city	Dinggou village	113.925	35.6514
672	5	Henan Province	Xinxiang City	Weihui city	Zhengmian village	114.009	35.685
673	5	Henan Province	Xinxiang City	Weihui city	Li yu village	114.024	35.689
674	5	Henan Province	Jiaozuo City	Bo’ai County	Bai mountain village	113.096	35.2199
675	5	Henan Province	Jiaozuo City	Bo’ai County	Fang shan village	113.009	35.2621
676	5	Henan Province	Jiaozuo City	Bo’ai County	Yu zhuang village	112.995	35.2357
677	5	Henan Province	Jiaozuo City	Mengzhou city	SuZhuang village	112.718	34.9746
678	5	Henan Province	Jiaozuo City	Mengzhou city	Xi Wuzhang village	112.843	34.9421
679	5	Henan Province	Jiaozuo City	Wuzhi County	Yang zhuang village	113.516	35.0474
680	5	Henan Province	Puyang City	Nanle County	Beizhangzhuang village	115.124	36.1894
681	5	Henan Province	Puyang City	Fanxian County	Liu Xindian Village	115.511	35.761
682	5	Henan Province	Xuchang City	Yuzhou city	Hu Yang village	113.17	34.1574
683	5	Henan Province	Xuchang City	Yuzhou city	Jiukongyao village	113.132	34.1588
684	5	Henan Province	Xuchang City	Yuzhou city	Hougou village	113.171	34.1577
685	5	Henan Province	Xuchang City	Yuzhou city	Zhaizi jia village	113.34	34.0386
686	5	Henan Province	Xuchang City	Yuzhou city	Xiaquan village	113.144	34.2182
687	5	Henan Province	Xuchang City	Yuzhou city	Zhang Jiazhuang village	113.126	34.2239
688	5	Henan Province	Xuchang City	Yuzhou city	Xixue village	113.15	34.1863
689	5	Henan Province	Xuchang City	Yuzhou city	Du Jiagou village	113.337	34.328
690	5	Henan Province	Xuchang City	Yuzhou city	Suoshigou village	113.357	34.3735
691	5	Henan Province	Xuchang City	Yuzhou city	Jiuli Mountain Village	113.406	34.3721
692	5	Henan Province	Xuchang City	Yuzhou city	Stone temple village	113.354	34.3909
693	5	Henan Province	Xuchang City	Yuzhou city	Yu wanggou village	113.371	34.3498
694	5	Henan Province	Xuchang City	Yuzhou city	Fan Gang village	113.298	34.1937
695	5	Henan Province	Xuchang City	Yuzhou city	Baizhuang village	113.184	34.2543
696	5	Henan Province	Xuchang City	Yuzhou city	Longxi village	113.398	34.2097
697	5	Henan Province	Xuchang City	Yuzhou city	Magou village	113.384	34.3206
698	5	Henan Province	Xuchang City	Changge city	Minglang Temple Village	113.96	34.1801
699	5	Henan Province	Xuchang City	Changge city	ChangZhuang village	114.011	34.1907
700	5	Henan Province	Luohe City	Wuyang County	Hougucheng village	113.67	33.6616
701	5	Henan Province	Sanmenxia City	Lingbao city	Nanyang ping village	110.674	34.5192
702	5	Henan Province	Sanmenxia City	Lingbao city	WenYu village	110.403	34.5083
703	5	Henan Province	Sanmenxia City	Mianchi County	Henan zhuang village	111.661	34.7826
704	5	Henan Province	Sanmenxia City	Lushi County	Da Sanggou village	111.203	34.0027
705	5	Henan Province	Sanmenxia City	Lushi County	Yaozigou village	111.105	34.0249
706	5	Henan Province	Sanmenxia City	Lushi County	Qi inch wan village	111.113	34.098
707	5	Henan Province	Sanmenxia City	Lushi County	North Sue village	111.132	34.1038
708	5	Henan Province	Sanmenxia City	Lushi County	Xianyu village	111.095	34.1047
709	5	Henan Province	Sanmenxia City	Lushi County	DongZhai village	111.143	34.0977
710	5	Henan Province	Sanmenxia City	Lushi County	Fan li village	111.205	34.1172
711	5	Henan Province	Sanmenxia City	Lushi County	Qingshan village	111.066	33.9613
712	5	Henan Province	Sanmenxia City	Lushi County	Zhaocun village	111.054	34.0331
713	5	Henan Province	Sanmenxia City	Lushi County	Jiang cao village	111.082	34.3199
714	5	Henan Province	Sanmenxia City	Lushi County	Yang Mei river village	111.17	34.3241
715	5	Henan Province	Sanmenxia City	Lushi County	Long ju village	110.942	33.9648
716	5	Henan Province	Sanmenxia City	Lushi County	Henan village	111.061	33.7699
717	5	Henan Province	Sanmenxia City	Lushi County	Sanjiao village	110.943	34.0682
718	5	Henan Province	Sanmenxia City	Lushi County	Liushu village	110.934	34.0805
719	5	Henan Province	Sanmenxia City	Lushi County	Gaogoukou village	111.134	33.8615
720	5	Henan Province	Sanmenxia City	Shanzhou District	New village	111.103	34.6845
721	5	Henan Province	Nanyang City	Wan city	Dongxie Ying Village	112.609	32.7465
722	5	Henan Province	Nanyang City	Tongbai County	Laowan village	113.336	32.4624
723	5	Henan Province	Nanyang City	Tongbai County	Shuihuliu village	113.065	32.6012
724	5	Henan Province	Nanyang City	Tongbai County	Stone village	113.067	32.4686
725	5	Henan Province	Nanyang City	Tanghe County	Yao Gang village	112.995	32.4889
726	5	Henan Province	Nanyang City	Tanghe County	LiPeng village	112.979	32.5536
727	5	Henan Province	Nanyang City	Tanghe County	Tongwan village	112.801	32.422
728	5	Henan Province	Nanyang City	Zhenping County	Liangshuiquan village	112.263	33.1238
729	5	Henan Province	Nanyang City	Xichuan County	Longquan village	111.388	33.224
730	5	Henan Province	Nanyang City	Xixia County	PuTang Village	111.296	33.2917
731	5	Henan Province	Nanyang City	Nanzhao County	Tiefosi Village	112.731	33.4027
732	5	Henan Province	Nanyang City	Fangcheng County	BeiChen zhuang village	112.827	33.2627
733	5	Henan Province	Nanyang City	Fangcheng County	Bian zhuang village	112.881	33.3553
734	5	Henan Province	Nanyang City	Fangcheng County	Huashan village	113.039	33.1682
735	5	Henan Province	Nanyang City	Fangcheng County	Huagou village	113.057	33.3642
736	5	Henan Province	Nanyang City	Fangcheng County	Duan Zhuang village	112.779	33.3278
737	5	Henan Province	Nanyang City	Fangcheng County	Baishi Tsui village	113.153	33.388
738	5	Henan Province	Shangqiu City	Suiyang district	Banta village	115.67	34.0952
739	5	Henan Province	Shangqiu City	Suiyang district	Qinghekou village	115.569	34.2426
740	5	Henan Province	Shangqiu City	LiangYuan district	Lao Xie Ji village	115.486	34.5263
741	5	Henan Province	Shangqiu City	Ningling County	Yu zhuang village	115.323	34.5106
742	5	Henan Province	Shangqiu City	Ningling County	Liu Huaqiao village	115.306	34.5038
743	5	Henan Province	Xinyang City	Pingqiao District	Xinji Village	114.045	32.4545
744	5	Henan Province	Xinyang City	Pingqiao District	Jinniudian Village	114.185	32.2467
745	5	Henan Province	Xinyang City	Guangshan County	Chenwa Village	114.885	31.9659
746	5	Henan Province	Xinyang City	Guangshan County	Shiyuan Village	114.748	31.9026
747	5	Henan Province	Xinyang City	Guangshan County	Huashan Village	114.845	31.8951
748	5	Henan Province	Xinyang City	Guangshan County	Liangchong Village	115.01	31.7693
749	5	Henan Province	Xinyang City	Guangshan County	Wangwan Village	115.042	31.8233
750	5	Henan Province	Xinyang City	Guangshan County	Xichengang Village	114.701	31.9958
751	5	Henan Province	Xinyang City	Guangshan County	Quecun Village	114.893	31.8967
752	5	Henan Province	Xinyang City	Guangshan County	Huangtuwan Village	114.963	31.8055
753	5	Henan Province	Xinyang City	Guangshan County	Tongxin Village	114.876	32.0223
754	5	Henan Province	Xinyang City	Guangshan County	Dongwan Village	114.693	31.819
755	5	Henan Province	Xinyang City	Huanbin County	Xiaoying village	115.165	32.5962
756	5	Henan Province	Xinyang City	Huangchuan County	Luodian village	114.916	32.1639
757	5	Henan Province	Xinyang City	Shangcheng County	Guoyao village	115.35	31.8992
758	5	Henan Province	Xinyang City	Shihe District	Shanjiashan village	113.816	32.0862
759	5	Henan Province	Xinyang City	Xin County	Yanggaoshan village	114.708	31.7198
760	5	Henan Province	Xinyang City	Xin County	Xiongwan Village	115.083	31.6514
761	5	Henan Province	Xinyang City	Xin County	Wangwan Village	114.801	31.5679
762	5	Henan Province	Xinyang City	Xin County	Huzishi village	114.775	31.5432
763	5	Henan Province	Xinyang City	Xin County	Kongwan village	114.732	31.7863
764	5	Henan Province	Xinyang City	Xin County	Beigou Village	114.653	31.7922
765	5	Henan Province	Xinyang City	Luoshan County	Huangwa village	114.555	31.79
766	5	Henan Province	Zhoukou City	Shenqiu County	Lizhai Village	115.274	33.1963
767	5	Henan Province	Zhumadian City	Xiping County	Yangzhuang Village	113.678	33.2664
768	5	Henan Province	Jiyuan City	-	Zhouzhuang Village	112.403	34.9434
769	5	Henan Province	Jiyuan City	-	Zhanghe Village	112.407	35.1495
770	5	Henan Province	Jiyuan City	-	Shuihongchi Village	112.412	35.2309
771	5	Henan Province	Jiyuan City	-	Shaungfang Village	112.161	35.2
772	5	Henan Province	Jiyuan City	-	Dongyang Village	112.19	35.1696
773	5	Henan Province	Pingdingshan City	Ruzhou City	Weigou Village	113.085	34.183
774	5	Henan Province	Pingdingshan City	Ruzhou City	Shengou Village	112.687	34.2943
775	5	Henan Province	Pingdingshan City	Ruzhou City	Gucheng Village	112.675	34.2628
776	5	Henan Province	Pingdingshan City	Ruzhou City	Yangyao Village	112.732	34.3224
777	5	Henan Province	Pingdingshan City	Ruzhou City	Zhengtie Village	112.81	34.1312
778	5	Henan Province	Pingdingshan City	Ruzhou City	Fangucheng Village	112.749	34.1686
779	5	Henan Province	Pingdingshan City	Ruzhou City	Wanggucheng Village	112.81	34.1312
780	5	Henan Province	Pingdingshan City	Ruzhou City	Luoquan Village	112.755	34.009
781	5	Henan Province	Pingdingshan City	Ruzhou City	Sishang Village	112.704	33.9682
782	5	Henan Province	Pingdingshan City	Ruzhou City	Daiwan Village	112.85	34.0188
783	5	Henan Province	Anyang City	Hua County	Dongmei Village	114.758	35.411
784	5	Henan Province	Xinxiang City	Changyuan County	Boyu Village	114.756	35.1793
785	5	Henan Province	Xinxiang City	Changyuan County	Dalangkou Village	114.931	35.3796
786	5	Henan Province	Xinxiang City	Changyuan County	Qianxiaoqu Village	114.929	35.3527
787	5	Henan Province	Nanyang City	Dengzhou City	Guanjun Village	111.938	32.8025
788	5	Henan Province	Nanyang City	Dengzhou City	Yaoyingzhai Village	111.851	32.7302
789	5	Henan Province	Nanyang City	Dengzhou city	Anzhong village	112.294	32.558
790	5	Henan Province	Nanyang City	Dengzhou city	Liao village	112.282	32.6798
791	5	Henan Province	Nanyang City	Dengzhou city	Jiao Lin village	112.277	32.6829
792	5	Henan Province	Nanyang City	Dengzhou city	He Ying village	112.142	32.4812
793	5	Henan Province	Nanyang City	Dengzhou city	Diannan Gao Village	112.037	32.8399
794	5	Henan Province	Xinyang City	Gushi County	Yinghe Village	115.482	32.189
795	5	Henan Province	Xinyang City	Gushi County	Xiaoheqiao Village	115.513	32.1851
796	6	Henan Province	Zhengzhou City	Dengfeng County	Yuanqiao Village	113.014	34.3896
797	6	Henan Province	Zhengzhou City	Dengfeng city	Leijiagou Village	113.017	34.4659
798	6	Henan Province	Kaifeng City	Longting district	Bandi village	114.409	34.8716
799	6	Henan Province	Kaifeng City	Qixian County	Yubei village	114.716	34.3437
800	6	Henan Province	Luoyang City	Yanshi District	Sigou Village	112.872	34.721
801	6	Henan Province	Luoyang City	Luoning County	Qianshangzhuang Village	111.336	34.2048
802	6	Henan Province	Luoyang City	Luoning County	Chashang Village	111.408	34.1246
803	6	Henan Province	Luoyang City	Mengjin District	Tiexie Village	112.612	34.8504
804	6	Henan Province	Luoyang City	Ruyang County	Shanshang Village	112.427	34.2395
805	6	Henan Province	Luoyang City	Songxian County	Malikui Village	111.996	33.6174
806	6	Henan Province	Luoyang City	Songxian County	Shanghe Village	111.922	33.6842
807	6	Henan Province	Luoyang City	Songxian County	Wafang Village	111.924	33.7097
808	6	Henan Province	Luoyang City	Songxian County	Huangshui Village	112.261	33.8022
809	6	Henan Province	Luoyang City	Songxian County	Mingbaichuan Village	112.13	33.7985
810	6	Henan Province	Luoyang City	Songxian County	Shuimo Village	112.17	33.7895
811	6	Henan Province	Luoyang City	Songxian County	Wancun Village	111.81	34.1591
812	6	Henan Province	Luoyang City	Songxian County	Donggou Village	111.952	33.9807
813	6	Henan Province	Luoyang City	Songxian County	Foquansi Village	111.933	34.1453
814	6	Henan Province	Luoyang City	Songxian County	Laodaogou Village	111.979	34.0226
815	6	Henan Province	Luoyang City	Songxian County	Longwangmiao Village	111.849	34.1888
816	6	Henan Province	Luoyang City	Songxian County	Dawanggou Village	112.018	34.0036
817	6	Henan Province	Luoyang City	Songxian County	Ranpa Village	112.02	34.3169
818	6	Henan Province	Luoyang City	Songxian County	Xiaowanggou Village	111.996	34.0363
819	6	Henan Province	Luoyang City	Songxian County	Sanhecun Village	112.204	34.0192
820	6	Henan Province	Luoyang City	Songxian County	Supan Village	112.183	34.002
821	6	Henan Province	Luoyang City	Songxian County	Changzhuang Village	112.274	34.2087
822	6	Henan Province	Luoyang City	Xin'an County	Xidi Village	112.088	34.9377
823	6	Henan Province	Luoyang City	Xin'an County	Quqiang Village	112.265	34.8479
824	6	Henan Province	Luoyang City	Xin'an County	Heipa Village	112.063	34.9686
825	6	Henan Province	Luoyang City	Xin'an County	Shiquan Village	112.189	34.8364
826	6	Henan Province	Luoyang City	Yichuan County	Shangwnag Village	112.717	34.4652
827	6	Henan Province	Luoyang City	Yiyang County	Wencun Village	111.928	34.5833
828	6	Henan Province	Pingdingshan City	Baofeng County	Qingliangsi Village	112.87	33.9309
829	6	Henan Province	Pingdingshan City	Lushan County	Duandian Village	112.908	33.8131
830	6	Henan Province	Pingdingshan City	Lushan County	Baliping Village	112.939	33.8268
831	6	Henan Province	Pingdingshan City	Lushan County	Pengzhuang Village	112.599	33.6718
832	6	Henan Province	Pingdingshan City	Lushan County	Tulou Village	112.581	33.6605
833	6	Henan Province	Pingdingshan City	Lushan County	Chaigou Village	112.59	33.675
834	6	Henan Province	Pingdingshan City	Lushan County	Yingshan Village	112.662	33.6671
835	6	Henan Province	Pingdingshan City	Lushan County	Niuwangmiao Village	112.641	33.6413
836	6	Henan Province	Pingdingshan City	Lushan County	Songduogou Village	112.66	33.7821
837	6	Henan Province	Pingdingshan City	Ye County	Yuelou Village	113.253	33.5192
838	6	Henan Province	Pingdingshan City	Ye County	Duanzhuang Village	113.338	33.515
839	6	Henan Province	Pingdingshan City	Ye County	Luogangbei Village	113.565	33.7281
840	6	Henan Province	Pingdingshan City	Ye County	Xilou Village	113.371	33.5906
841	6	Henan Province	Pingdingshan City	Jia County	Dinglizhuang Village	113.251	34.0829
842	6	Henan Province	Pingdingshan City	Jia County	Gaotong Village	113.222	34.0669
843	6	Henan Province	Pingdingshan City	Jia County	Luzhuang Village	113.288	34.0517
844	6	Henan Province	Pingdingshan City	Jia County	Daguozhuang Village	113.235	34.0274
845	6	Henan Province	Pingdingshan City	Jia County	Shiwanghe Village	113.147	34.1082
846	6	Henan Province	Pingdingshan City	Jia County	Kongshandong Village	113.095	34.1716
847	6	Henan Province	Pingdingshan City	Jia County	Goushuzhang Village	113.109	34.0961
848	6	Henan Province	Pingdingshan City	Jia County	Gusaosi Village	113.028	34.0944
849	6	Henan Province	Pingdingshan City	Jia County	Xuwa Village	113.034	34.0826
850	6	Henan Province	Pingdingshan City	Jia County	Qingquan Village	113.12	34.0928
851	6	Henan Province	Pingdingshan City	Jia County	Beisanlangmiao Village	113.347	33.9787
852	6	Henan Province	Anyang City	Yindu District	Dongshui Village	114.31	36.1158
853	6	Henan Province	Anyang City	Yindu District	Gujing Village	114.31	36.1158
854	6	Henan Province	Anyang City	Yindu District	Dongjiaokou Village	114.31	36.1158
855	6	Henan Province	Anyang City	Yindu District	Shangsiping Village	114.31	36.1158
856	6	Henan Province	Anyang City	Yindu District	Qunmen Village	114.31	36.1158
857	6	Henan Province	Anyang City	Yindu District	Daowuguan Village	114.318	36.1356
858	6	Henan Province	Anyang City	Anyang County	Sunguitun Village	114.506	36.0233
859	6	Henan Province	Anyang City	Tangyin County	Gangyangbeijie Village	114.432	35.8659
860	6	Henan Province	Anyang City	Tangyin County	Yecheng Village	114.52	35.8582
861	6	Henan Province	Anyang City	Linzhou City	Malan Village	114.07	35.7964
862	6	Henan Province	Anyang City	Linzhou City	Niujiagang Village	113.953	35.7893
863	6	Henan Province	Anyang City	Linzhou City	Changpo Village	113.937	35.7685
864	6	Henan Province	Anyang City	Linzhou City	Shjiazhuang Village	113.705	35.904
865	6	Henan Province	Anyang City	Linzhou City	Xiejiaping Village	113.995	35.9961
866	6	Henan Province	Anyang City	Linzhou City	Xiaotuinao Village	114.007	35.9827
867	6	Henan Province	Anyang City	Linzhou City	Baligou Village	113.777	35.8184
868	6	Henan Province	Anyang City	Linzhou City	Lujiazhuang Village	113.865	35.8522
869	6	Henan Province	Anyang City	Linzhou City	Panshan Village	113.836	36.3186
870	6	Henan Province	Anyang City	Linzhou City	Qianyu Village	113.849	36.3367
871	6	Henan Province	Anyang City	Linzhou City	Shizhu Village	113.724	36.2599
872	6	Henan Province	Anyang City	Linzhou City	Yangerzhuang Village	113.787	36.2939
873	6	Henan Province	Hebi City	Heshan District	Huweigou Village	114.081	35.9436
874	6	Henan Province	Hebi City	Heshan District	Jijiashan Village	114.132	35.9611
875	6	Henan Province	Hebi City	Heshan District	Loujiagou Village	114.135	35.9753
876	6	Henan Province	Hebi City	Heshan District	Tumen Village	114.108	35.9526
877	6	Henan Province	Hebi City	Qibin District	Dahejian Village	114.124	35.8945
878	6	Henan Province	Hebi City	Qibin District	Maoliandong Village	114.111	35.8906
879	6	Henan Province	Hebi City	Qibin District	Tanyu Village	114.087	35.8662
880	6	Henan Province	Hebi City	Qibin District	Xiaohejian Village	114.109	35.8861
881	6	Henan Province	Hebi City	Qibin District	Yaodong village	114.115	35.8764
882	6	Henan Province	Hebi City	Qibin District	Anledong Village	114.173	35.8308
883	6	Henan Province	Hebi City	Qibin District	Luchang Village	114.195	35.8143
884	6	Henan Province	Hebi City	Qibin District	Zhifang Village	114.157	35.8307
885	6	Henan Province	Hebi City	Xunxian County	Peizhuang Village	114.467	35.8269
886	6	Henan Province	Hebi City	Qixian County	Baozhuang Village	114.136	35.7778
887	6	Henan Province	Hebi City	Qixian County	Duisiyao Village	114.106	35.7393
888	6	Henan Province	Hebi City	Qixian County	Liulin Village	114.133	35.7701
889	6	Henan Province	Hebi City	Qixian County	Quanzhai Village	114.098	35.7796
890	6	Henan Province	Hebi City	Qixian County	Xiaoboyu Village	114.122	35.799
891	6	Henan Province	Hebi City	Qixian County	Tumen Village	114.17	35.7905
892	6	Henan Province	Hebi City	Qixian County	Xingpeng Village	114.186	35.7864
893	6	Henan Province	Xinxiang City	Huixian County	Zaoyuan Village	113.876	35.5536
894	6	Henan Province	Xinxiang City	Huixian County	Songgongshui Village	113.826	35.5968
895	6	Henan Province	Xinxiang City	Huixian County	Heigoushui Village	113.848	35.6646
896	6	Henan Province	Xinxiang City	Huixian County	Hengling Village	113.873	35.6718
897	6	Henan Province	Xinxiang City	Huixian County	Shimenjiao Village	113.688	35.7418
898	6	Henan Province	Xinxiang City	Huixian County	Nanwan Village	113.651	35.7981
899	6	Henan Province	Jiaozuo City	Zhangzhan Area	Shi'erhui Village	113.235	35.2482
900	6	Henan Province	Jiaozuo City	Urban and Rural Demonstration Rrea	Sujiazuo Village	113.314	34.8073
901	6	Henan Province	Jiaozuo City	Urban and Rural Demonstration Rrea	Beixishang Village	113.149	35.1592
902	6	Henan Province	Jiaozuo City	Boai County	Wugezhai Village	113.151	35.0598
903	6	Henan Province	Jiaozuo City	Boai County	Xiafutou Village	113.005	35.2268
904	6	Henan Province	Jiaozuo City	Boai County	Xuwan Village	113	35.2184
905	6	Henan Province	Jiaozuo City	Boai County	Jiangling Village	113.043	35.2853
906	6	Henan Province	Jiaozuo City	Mengzhou City	Yuangou Village	112.608	34.9701
907	6	Henan Province	Jiaozuo City	Qinyang City	Houhewan Village	112.962	35.2434
908	6	Henan Province	Jiaozuo City	Qinyang City	Yanghe Village	112.919	35.2373
909	6	Henan Province	Jiaozuo City	Qinyang City	Pengyao Village	112.965	35.2003
910	6	Henan Province	Jiaozuo City	Qinyang City	Zhaizhai Village	112.826	35.1818
911	6	Henan Province	Jiaozuo City	Wenxian County	Duancun Village	112.877	34.9935
912	6	Henan Province	Jiaozuo City	Xiuwu County	Longmen Village	113.314	35.4268
913	6	Henan Province	Puyang City	Eco-technological Devplopment Area	Xiludou Village	114.951	35.6496
914	6	Henan Province	Puyang City	Taiqian County	Wanglou Village	115.813	35.962
915	6	Henan Province	Puyang City	Qingfeng County	Liangcun Village	115.059	36.0086
916	6	Henan Province	Puyang City	Qingfeng County	Shagezhai Village	115.205	35.8409
917	6	Henan Province	Puyang City	Nanle County	Hanzhuang Village	115.122	36.1946
918	6	Henan Province	Xuchang City	Yuzhou County	Matong Village	113.199	34.182
919	6	Henan Province	Xuchang City	Yuzhou County	Hongbei Village	113.321	34.099
920	6	Henan Province	Xuchang City	Yuzhou County	Huangluhe Village	113.55	34.274
921	6	Henan Province	Xuchang City	Yuzhou County	Chuhuangzhuang Village	113.18	34.2246
922	6	Henan Province	Xuchang City	Yuzhou County	Wang Village	113.18	34.2246
923	6	Henan Province	Xuchang City	Yuzhou County	Penggou Village	113.187	34.2749
924	6	Henan Province	Xuchang City	Yuzhou County	Huaishuwan Village	113.203	34.1192
925	6	Henan Province	Xuchang City	Yuzhou County	Yugou Village	113.175	34.1105
926	6	Henan Province	Xuchang City	Yuzhou County	Zhangtong Village	113.466	34.3108
927	6	Henan Province	Xuchang City	Yuzhou County	Chentong Village	113.414	34.3035
928	6	Henan Province	Xuchang City	Yuzhou County	Hengshan Village	113.394	34.304
929	6	Henan Province	Xuchang City	Xiangcheng County	Jianshejie Village	113.599	33.9676
930	6	Henan Province	Xuchang City	Xiangcheng County	Beijie Village	113.599	33.9676
931	6	Henan Province	Xuchang City	Xiangcheng County	Shangzhuang Village	113.446	33.9272
932	6	Henan Province	Luohe City	Wuyang County	GuanZhai village	113.758	33.6612
933	6	Henan Province	Luohe City	Wuyang County	Wenchang Street Village	113.704	33.6276
934	6	Henan Province	Sanmenxia City	Shanzhou District	Tian Jiazhuang village	111.301	34.6875
935	6	Henan Province	Sanmenxia City	Shanzhou District	Beiyang Village	111.327	34.7022
936	6	Henan Province	Sanmenxia City	Shanzhou District	Yanlingguan Village	111.397	34.6313
937	6	Henan Province	Sanmenxia City	Hubin District	Weijiagou Village	111.312	34.7797
938	6	Henan Province	Sanmenxia City	Lingbao City	Fengmaisi Village	110.902	34.4499
939	6	Henan Province	Sanmenxia City	Lushi County	Xinping Village	111.07	34.3169
940	6	Henan Province	Sanmenxia City	Lushi County	Guoling Village	111.07	34.3169
941	6	Henan Province	Sanmenxia City	Lushi County	Mutong Village	110.736	34.1147
942	6	Henan Province	Sanmenxia City	Lushi County	Hangye Village	110.896	34.0498
943	6	Henan Province	Sanmenxia City	Lushi County	Lianghe Village	110.843	34.0908
944	6	Henan Province	Sanmenxia City	Lushi County	Qianhe Village	110.859	34.0774
945	6	Henan Province	Sanmenxia City	Lushi County	Huidushi Village	111.075	34.0554
946	6	Henan Province	Sanmenxia City	Lushi County	Jiangqu Village	111.137	34.1087
947	6	Henan Province	Sanmenxia City	Lushi County	DongPing Village	111.036	34.0972
948	6	Henan Province	Sanmenxia City	Lushi County	Guzhai Village	111.063	33.6665
949	6	Henan Province	Sanmenxia City	Lushi County	Guangou Village	111.013	33.6731
950	6	Henan Province	Sanmenxia City	Lushi County	Fenghuan Village	111.063	33.6665
951	6	Henan Province	Sanmenxia City	Lushi County	Wayaogou Village	111.044	33.6875
952	6	Henan Province	Sanmenxia City	Lushi County	Fenghuangwan Village	110.774	33.9957
953	6	Henan Province	Sanmenxia City	Lushi County	Gumuyao Village	110.995	33.7999
954	6	Henan Province	Sanmenxia City	Lushi County	Beili Village	111.05	33.7762
955	6	Henan Province	Sanmenxia City	Lushi County	Jiandi Village	111.185	34.129
956	6	Henan Province	Sanmenxia City	Lushi County	Miao Village	111.17	34.1058
957	6	Henan Province	Sanmenxia City	Lushi County	Lipu Village	111.219	34.1515
958	6	Henan Province	Sanmenxia City	Lushi County	Liushuwan Village	110.915	33.7489
959	6	Henan Province	Sanmenxia City	Lushi County	Huayuansi Village	110.87	33.7999
960	6	Henan Province	Sanmenxia City	Lushi County	Yanzihe Village	110.901	33.7025
961	6	Henan Province	Sanmenxia City	Lushi County	Shiziping Village	110.875	33.7881
962	6	Henan Province	Sanmenxia City	Lushi County	Zhoujia Village	110.927	34.0569
963	6	Henan Province	Sanmenxia City	Lushi County	Dawang Village	110.972	34.0318
964	6	Henan Province	Sanmenxia City	Lushi County	Piaochi Village	111.087	33.7344
965	6	Henan Province	Sanmenxia City	Shengchi County	Shangnanzhuang Village	111.722	34.8013
966	6	Henan Province	Sanmenxia City	Shengchi County	Xishandi Village	111.947	35.0622
967	6	Henan Province	Nanyang City	Wancheng District	Jiezhong Village	112.488	32.7098
968	6	Henan Province	Nanyang City	Demonstration area	Qianmoying Village	113.314	34.8073
969	6	Henan Province	Nanyang City	Xiye County	Xiawuxi Village	112.434	32.5941
970	6	Henan Province	Nanyang City	Xichuan County	Beijie Village	111.031	33.2495
971	6	Henan Province	Nanyang City	Xichuan County	Qingquan Village	111.439	32.7678
972	6	Henan Province	Nanyang City	Xichuan County	Liupei Village	111.486	32.7813
973	6	Henan Province	Nanyang City	Tanghe County	Gugou Village	112.987	32.422
974	6	Henan Province	Nanyang City	Xixia County	Caogou Village	111.688	33.1793
975	6	Henan Province	Nanyang City	Fangcheng County	Jingwan Village	112.798	33.353
976	6	Henan Province	Nanyang City	Fangcheng County	Xiwugou Village	113.062	33.1728
977	6	Henan Province	Nanyang City	Fangcheng County	Gaogou Village	112.714	33.2892
978	6	Henan Province	Nanyang City	Tongbai County	Tangcheng Village	113.535	32.3439
979	6	Henan Province	Nanyang City	Tongbai County	Fulou Village	113.11	32.5862
980	6	Henan Province	Nanyang City	Tongbai County	Mogou Village	113.146	32.4715
981	6	Henan Province	Nanyang City	Sheqi County	Laogouliu Village	113.048	32.9251
982	6	Henan Province	Nanyang City	Sheqi County	Jinglou Village	113.149	33.113
983	6	Henan Province	Nanyang City	Sheqi County	Fukou Village	112.946	33.0509
984	6	Henan Province	Shangqiu City	Yucheng County	Wang'an Village	115.953	34.2668
985	6	Henan Province	Shangqiu City	Minquan County	Mahuazhuang Village	115.263	34.7216
986	6	Henan Province	Shangqiu City	Xiayi County	Xiguchang Village	116.386	34.2645
987	6	Henan Province	Xinyang City	Shihe District	Siwangshan Village	113.789	32.0062
988	6	Henan Province	Xinyang City	Jigongshan Management Area	Dawang Village	114.105	31.9017
989	6	Henan Province	Xinyang City	Jigongshan Management Area	Yanggang Village	114.105	31.9017
990	6	Henan Province	Xinyang City	Jigongshan Management Area	Xindian Village	114.075	32.1371
991	6	Henan Province	Xinyang City	Guangshan County	Nanwanggang Village	114.78	31.9279
992	6	Henan Province	Xinyang City	Guangshan County	Fangwa Village	114.78	31.9279
993	6	Henan Province	Xinyang City	Guangshan County	Lifu Village	114.722	31.8961
994	6	Henan Province	Xinyang City	Guangshan County	Dalishu Village	114.913	31.9138
995	6	Henan Province	Xinyang City	Guangshan County	Yangang Village	114.897	31.9477
996	6	Henan Province	Xinyang City	Guangshan County	Minchong Village	114.706	31.8133
997	6	Henan Province	Xinyang City	Guangshan County	Shuaiwa Village	114.755	31.8126
998	6	Henan Province	Xinyang City	Xin County	Gaowan Village	114.773	31.5787
999	6	Henan Province	Xinyang City	Xin County	Liupu village	115.085	31.6042
1000	6	Henan Province	Xinyang City	Xin County	Helong village	114.996	31.5909
1001	6	Henan Province	Xinyang City	Xin County	Youzha Village	114.815	31.5137
1002	6	Henan Province	Xinyang City	Xin County	Guodawa Village	114.594	31.7991
1003	6	Henan Province	Zhoukou City	Xihua County	Longchitou Village	114.477	33.8189
1004	6	Henan Province	Zhumadian City	Yicheng District	Qiaozhuang Village	114.184	32.9982
1005	6	Henan Province	Zhumadian City	Zhengyang County	Yinzhai Village	114.45	32.7174
1006	6	Henan Province	Zhumadian City	Zhengyang County	Wuge Village	114.467	32.758
1007	6	Henan Province	Zhumadian City	Xiping County	Caizhuang Village	113.716	33.3378
1008	6	Henan Province	Jiyuan City	-	Lihe Village	112.672	35.1794
1009	6	Henan Province	Gongyi City	-	Wugou village	113.102	34.5807
1010	6	Henan Province	Gongyi City	-	Xinzhong Village	113.203	34.7015
1011	6	Henan Province	Pingdingshan City	Ruzhou City	Duanzipu Village	112.888	34.2855
1012	6	Henan Province	Anyang City	Hua County	Wagangzhai Village	114.605	35.3377
1013	6	Henan Province	Nanyang City	Dengzhou city	Zhuanqiao Village	112.266	32.5721
1014	6	Henan Province	Nanyang City	Dengzhou city	Zhaizhuang Village	112.293	32.8556
1015	6	Henan Province	Nanyang City	Dengzhou city	Hanying Village	111.74	32.6487
1016	6	Henan Province	Nanyang City	Dengzhou city	Gushe Village	112.255	32.7263
1017	6	Henan Province	Nanyang City	Dengzhou city	Wangji Village	112.101	32.8384
1018	6	Henan Province	Zhoukou City	Luyi County	Langzhuang Village	115.237	33.8458
1019	6	Henan Province	Zhoukou City	Luyi County	Sunying village	115.548	33.9318
