# Supplementary material for: Research on the spatial correlation and formation mechanism between traditional villages and rural tourism
Source: Sci Rep. 2023 May 22;13:8210. doi: 10.1038/s41598-023-35486-w (PMC10202946; doi:10.1038/s41598-023-35486-w)
Supplement: Supplementary file 3 — Supplementary Table S2. [file 41598_2023_35486_MOESM3_ESM.xlsx]

## Sheet: Sheet1
	ADMINCODE	批次	id	省份	城市	县（区）	村名	longitude（经度）	latitude（纬度）
		2018	1	河南省	巩义市	郑州市巩义市涉村镇北庄村	北庄村	113.06	34.6392
		2018	2	河南省	兰考县	开封市兰考县东坝头乡张庄村	张庄村	114.826	34.9271
		2018	3	河南省	栾川县	洛阳市栾川县狮子庙乡王府沟村	王府沟村	111.55	33.9862
		2018	4	河南省	栾川县	洛阳市栾川县三川镇大红村	大红村	111.357	33.914
		2018	5	河南省	嵩县	洛阳市嵩县车村镇天桥沟村		111.946	33.7604
		2018	6	河南省	嵩县	洛阳市嵩县车村镇两河口村		112.169	33.8621
		2018	7	河南省	嵩县	洛阳市嵩县白河镇下寺村		111.998	33.6455
		2018	8	河南省	孟津县	洛阳市孟津县朝阳镇卫坡村		112.417	34.7576
		2018	9	河南省	汝州市	平顶山市汝州市焦村镇安沟村		113.001	34.1852
		2018	10	河南省	郏县	平顶山市郏县茨芭镇北竹园村		113.123	34.1411
		2018	11	河南省	鲁山县	平顶山市鲁山县尧山镇想马河村		112.391	33.7128
		2018	12	河南省	鲁山县	平顶山市鲁山县尧山镇贾店村		112.359	33.7679
		2018	13	河南省	辉县市	新乡市辉县市南寨镇齐王寨村		113.601	35.8128
		2018	14	河南省	辉县市	新乡市辉县市常村镇百间寺村		113.865	35.493
		2018	15	河南省	长垣县	新乡市长垣县赵堤镇大浪口村		114.928	35.3731
		2018	16	河南省	修武县	焦作市修武县云台山镇一斗水村		113.386	35.4726
		2018	17	河南省	武陟县	焦作市武陟县大虹桥乡南张村		113.322	35.0671
		2018	18	河南省	林州市	安阳市林州市黄华镇庙荒村		113.746	36.0719
		2018	19	河南省	淇滨区	鹤壁市淇滨区上峪乡桑园村		114.137	35.8278
		2018	20	河南省	淇县	鹤壁市淇县灵山办赵庄村		114.106	35.6681
		2018	21	河南省	渑池县	三门峡市渑池县段村乡赵沟村		111.896	34.9439
		2018	22	河南省	卢氏县	三门峡市卢氏县双龙湾镇西虎岭村		110.828	33.9906
		2018	23	河南省	卢氏县	三门峡市卢氏县双龙湾镇东虎岭村		110.847	33.9831
		2018	24	河南省	禹州市	许昌市禹州市鸠山镇张家庄村		113.134	34.2231
		2018	25	河南省	禹州市	许昌市禹州市磨街乡青山岭村		113.162	34.1775
		2018	26	河南省	鄢陵县	许昌市鄢陵县彭店镇慕寨村		114.249	34.1824
		2018	27	河南省	南召县	南阳市南召县云阳镇铁佛寺村		112.718	33.4062
		2018	28	河南省	西峡县	南阳市西峡县太平镇鱼库村		111.77	33.6168
		2019	29	河南省	淅川县	南阳市淅川县盛湾镇瓦房村		111.32	32.9438
		2019	30	河南省	罗山县	信阳市罗山县铁铺镇何家冲村		114.308	31.8154
		2019	31	河南省	商城县	信阳市商城县伏山乡里罗城村		115.496	31.7071
		2019	32	河南省	新县	信阳市新县周河乡毛铺村		115.078	31.646
		2019	33	河南省	新县	信阳市新县周河乡西河村		115.029	31.6295
		2019	34	河南省	驿城区	驻马店市驿城区蚁蜂镇鲁湾村		113.836	32.8957	万亩荷花生态园
		2019	35	河南省	淮阳县	周口市淮阳县城关镇从庄行政村		114.927	33.737
		2019	36	河南省	二七区	郑州市二七区侯寨乡上李河村		113.586	34.6229
		2019	37	河南省	新密市	郑州市新密市超化镇黄固寺村		113.445	34.4318
		2019	38	河南省	中牟县	郑州市中牟县雁鸣湖镇小店村		114.089	34.8304	方城县七峰山生态旅游区
		2019	39	河南省	新密市	郑州市新密市米村镇朱家庵村		113.241	34.5631
		2019	40	河南省	登封市	郑州市登封市徐庄镇何家门村		113.102	34.2828
		2019	41	河南省	开封市市区祥符区	开封市祥符区朱仙镇西街村		114.258	34.6083
		2019	42	河南省	开封市市区祥符区	开封市祥符区西姜寨乡西姜寨村		114.223	34.6271
		2019	43	河南省	开封市市区祥符区	开封市祥符区陈留镇西街村		114.535	34.6697
		2019	44	河南省	尉氏县	开封市尉氏县门楼任乡沙沃村		114.141	34.3297
		2019	45	河南省	尉氏县	开封市尉氏县张市镇郭家村		114.303	34.3779
		2019	46	河南省	栾川县	洛阳市栾川县重渡沟管委会重渡村	重渡村	111.703	33.938
		2019	47	河南省	栾川县	洛阳市栾川县栾川乡养子沟村		111.687	33.7302
		2019	48	河南省	栾川县	洛阳市栾川县庙子镇庄子村		111.742	33.7299
		2019	49	河南省	孟津县	洛阳市孟津县朝阳镇南石山村		112.492	34.7526
		2019	50	河南省	孟津县	洛阳市孟津县平乐镇平乐村		112.59	34.7463
		2019	51	河南省	汝阳县	洛阳市汝阳县付店镇牌路村		112.28	33.8284
		2019	52	河南省	汝阳县	洛阳市汝阳县付店镇西坪村		112.243	33.8531
		2019	53	河南省	新安县	洛阳市新安县石井镇东山底村		111.982	35.04
		2019	54	河南省	嵩县	洛阳市嵩县车村镇水磨村		112.163	33.7835
		2019	55	河南省	宜阳县	洛阳市宜阳县三乡镇东村		111.798	34.4437
		2019	56	河南省	洛宁县	洛阳市洛宁县故县镇窑瓦村		111.248	34.2009
		2019	57	河南省	舞钢市	平顶山市舞钢市杨庄村长岭头村		113.545	33.1705
		2019	58	河南省	舞钢市	平顶山市舞钢市尹集镇张庄村		113.551	33.2444
		2019	59	河南省	郏县	平顶山市郏县广阔天地乡吴堂村		113.175	33.9571
		2019	60	河南省	郏县	平顶山市郏县堂街镇临沣寨村		113.271	33.8915
		2019	61	河南省	郏县	平顶山市郏县冢头镇李渡口村		113.327	34.0262
		2019	62	河南省	郏县	平顶山市郏县姚庄回族乡小张庄村		113.298	33.8676
		2019	63	河南省	郏县	平顶山市郏县冢头镇花园村		113.338	34.0111	三峡大坝风景区
		2019	64	河南省	郏县	平顶山市郏县冢头镇陈寨村		113.359	34.0178				中国第一红石古寨
		2019	65	河南省	郏县	平顶山市郏县茨芭镇山头赵村		113.104	34.1202
		2019	66	河南省	宝丰县	平顶山市宝丰县张八桥镇王堂村		113.003	33.9008
		2019	67	河南省	宝丰县	平顶山市宝丰县大营镇石板河村		112.806	33.9377
		2019	68	河南省	叶县	平顶山市叶县辛店镇常派庄村		113.342	33.4057
		2019	69	河南省	鲁山县	平顶山市鲁山县下汤镇松垛沟村		112.655	33.7759
		2019	70	河南省	殷都区	安阳市殷都区武官村		114.313	36.1299	包公庙
		2019	71	河南省	殷都区	安阳市殷都区徐家滩村		114.028	36.3499
		2019	72	河南省	林州市	安阳市林州市黄花镇魏家庄村		113.759	36.1049
		2019	73	河南省	林州市	安阳市林州市东姚镇北坡村		114.037	35.9136
		2019	74	河南省	林州市	安阳市林州市石板岩镇漏子头村		113.73	36.2209
		2019	75	河南省	林州市	安阳市林州市桂林镇鹤山村		113.816	35.9015
		2019	76	河南省	林州市	安阳市林州市黄花镇止方村		113.749	36.0822
		2019	77	河南省	林州市	安阳市林州市姚村镇水河村		113.789	36.2259	凤凰古村
		2019	78	河南省	内黄县	安阳市内黄县梁庄镇三杨庄村		113.789	36.2259	齐王寨
		2019	79	河南省	鹤山区	鹤壁市鹤山区姬家山乡东齐村		114.043	35.9602
		2019	80	河南省	鹤山区	鹤壁市鹤山区鹤壁集镇后蜀村		114.168	36.0444
		2019	81	河南省	鹤山区	鹤壁市鹤山区鹤壁集镇西杨邑村		114.154	35.9239
		2019	82	河南省	山城区	鹤壁市山城区大胡街道办事处大胡村		114.189	35.9011
		2019	83	河南省	山城区	鹤壁市山城区石林镇郑沟村		114.262	35.9033
		2019	84	河南省	淇滨区	鹤壁市淇滨区大河涧乡河口村		114.095	35.8435
		2019	85	河南省	淇滨区	鹤壁市淇滨区上峪乡白龙庙村		114.144	35.8207
		2019	86	河南省	浚县	鹤壁市浚县伾山街道办西杨玘屯村		114.58	35.6565
		2019	87	河南省	浚县	鹤壁市浚县白寺乡白寺村		114.448	35.6799
		2019	88	河南省	淇县	鹤壁市淇县西岗镇秦街村		114.265	35.5814
		2019	89	河南省	淇县	鹤壁市淇县灵山街道办事处凉水泉村		114.106	35.6905
		2019	90	河南省	新乡县	新乡市新乡县翟坡镇朝阳社区	朝阳社区	113.805	35.2136
		2019	91	河南省	辉县市	新乡市辉县张村乡滑峪村		113.906	35.5563
		2019	92	河南省	辉县市	新乡市辉县张村乡赵窑村		113.848	35.5535
		2019	93	河南省	卫辉市	新乡市卫辉市狮豹头乡黄叶村		114.011	35.6361
		2019	94	河南省	封丘县	新乡市封丘县王村乡小城村		114.421	35.0999
		2019	95	河南省	原阳县	新乡市原阳县官厂镇小庄村		113.911	34.932
		2019	96	河南省	孟州市	焦作市孟州市孟州市西虢镇莫沟村		112.655	34.9175
		2019	97	河南省	孟州市	焦作市孟州市槐树乡源沟村		112.601	34.9642
		2019	98	河南省	博爱县	焦作市博爱县许良镇于庄村		112.989	35.2279	国家历史文化名村
		2019	99	河南省	博爱县	焦作市博爱县寨豁乡小底村		113.047	35.2962
		2019	100	河南省	温县	焦作市温县黄庄镇南韩村		112.994	34.9594
		2019	101	河南省	武陟县	焦作市武陟县龙源街道办事处万花村		113.38	35.1214
		2019	102	河南省	武陟县	焦作市武陟县西陶镇西滑封村		113.199	35.0389
		2019	103	河南省	清丰县	濮阳市清丰县双庙乡沙格寨村		115.2	35.834	姚庄回族乡旅游景区
		2019	104	河南省	清丰县	濮阳市清丰县双庙乡单拐村		115.22	35.8251
		2019	105	河南省	清丰县	濮阳市清丰县纸房乡梅庄村		115.172	35.8726
		2019	106	河南省	清丰县	濮阳市清丰县马村乡孟家村		115.197	35.9596
		2019	107	河南省	濮阳县	濮阳市渠村乡公西集村		115.008	35.3579
		2019	108	河南省	濮阳县	濮阳市五星乡后堌堆村		115.038	35.6269
		2019	109	河南省	濮阳县	濮阳市五星乡葛邱村		115.036	35.6493
		2019	110	河南省	台前县	濮阳市台前县夹河乡姜庄村		116.048	36.0088
		2019	111	河南省	濮阳县	濮阳市王称堌镇小屯村		115.34	35.621
		2019	112	河南省	南乐县	濮阳市南乐县西邵乡李崇疃村		115.23	36.1863
		2019	113	河南省	范县	濮阳市陈庄镇韩徐庄村		115.544	35.7842
		2019	114	河南省	长葛市	许昌市长葛市后河镇榆林村		113.661	34.2588
		2019	115	河南省	长葛市	许昌市长葛市胡坡镇水磨河村		113.603	34.2349	朱仙镇启封故园
		2019	116	河南省	禹州市	许昌市禹州市神垕镇槐树湾村		113.2	34.1133
		2019	117	河南省	禹州市	许昌市禹州市无梁镇大木厂村		113.548	34.2867
		2019	118	河南省	禹州市	许昌市禹州市鸠山镇魏井村		113.134	34.2446	紧邻焦裕禄纪念林
		2019	119	河南省	襄城县	许昌市襄城县紫云镇雷洞村		113.411	33.7872
		2019	120	河南省	郾城区	漯河市郾城区孟庙镇拦河刘村		113.999	33.6557
		2019	121	河南省	郾城区	漯河市郾城区新店镇尧河庙村		113.834	33.6285
		2019	122	河南省	召陵区	漯河市召陵区召陵镇白庄村		114.141	33.614
		2019	123	河南省	义马市	三门峡市义马市东区办事处河口村		111.926	34.7437
		2019	124	河南省	陕县	三门峡市陕州区大营镇温塘村		111.108	34.7179	太行山大峡谷风景区
		2019	125	河南省	陕县	三门峡市陕州区张汴乡曲村		111.145	34.6395
		2019	126	河南省	卢氏县	三门峡市卢氏县五里川镇河南村		111.057	33.7631
		2019	127	河南省	卢氏县	三门峡市卢氏县汤河乡汤河村		111.121	33.8405
		2019	128	河南省	卢氏县	三门峡市卢氏县范里镇新庄村		111.195	34.1285
		2019	129	河南省	桐柏县	南阳市桐柏县新集乡磨沟村		113.141	32.4652	谷文昌纪念馆
		2019	130	河南省	西峡县	南阳市西峡县二郎坪镇湾潭村		111.697	33.5469
		2019	131	河南省	内乡县	南阳市内乡县咋曲镇王井村吴垭民居		111.749	33.0159
		2019	132	河南省	淅川县	南阳市淅川县大石桥乡横沟村		111.33	33.099
		2019	133	河南省	方城县	南阳市方城县独树镇扳井村		113.109	33.3218
		2019	134	河南省	宛城区	南阳市宛城区黄台岗镇项寨村岳庄“画家村”		112.544	32.8125
		2019	135	河南省	西峡县	南阳市西峡县五里桥镇前营村		111.489	33.2878
		2019	136	河南省	西峡县	南阳市西峡县丁河镇木寨村		111.37	33.3741
		2019	137	河南省	民权县	商丘市民权县花园乡赵洪坡民俗文化村		115.1	34.5703
		2019	138	河南省	夏邑县	商丘市夏邑县太平镇花庄村		116.255	34.208
		2019	139	河南省	夏邑县	商丘市夏邑县太平镇三姓庄村		116.203	34.2343
		2019	140	河南省	民权县	商丘市民权县北关镇王公庄村		115.294	34.8279
		2019	141	河南省	夏邑县	商丘市夏邑县太平镇刘花园村		116.248	34.2583
		2019	142	河南省	民权县	商丘市民权县白云寺镇白云寺村		114.952	34.6217
		2019	143	河南省	宁陵县	商丘市宁陵县石桥镇孙迁村		115.333	34.5025
		2019	144	河南省	宁陵县	商丘市宁陵县石桥镇刘花桥村		115.301	34.4977
		2019	145	河南省	潢川县	信阳市潢川县仁和镇连岗村		115.089	31.9193
		2019	146	河南省	新县	信阳市新县吴陈河镇章墩村		114.832	31.7487
		2019	147	河南省	罗山县	信阳市罗山县朱堂乡天桥村		114.223	31.9438
		2019	148	河南省	新县	信阳市新县香山湖管理区水塝村		114.949	31.5504	双龙湾
		2019	149	河南省	息县	信阳市息县谯楼街道办事处庞湾社区		114.688	32.2888
		2019	150	河南省	商城县	信阳市商城县苏仙石乡邓楼村委会		115.571	31.7719	双龙湾
		2019	151	河南省	浉河区	信阳市浉河区董家河镇车云山村		113.858	32.1554
		2019	152	河南省	商城县	信阳市商城县吴河乡莲花山村		115.304	31.7752
		2019	153	河南省	西华县	周口市西华县红花集镇龙池头行政村		114.475	33.8126
		2019	154	河南省	沈丘县	周口市沈丘县刘湾镇朱李庄行政村		115.354	33.3349
		2019	155	河南省	项城市	周口市项城市王明口镇袁寨村		114.966	33.3422	中原大佛文化圣地
		2019	156	河南省	沈丘县	周口市沈丘县赵德营镇程寨村		115.211	33.268
		2019	157	河南省	太康县	周口市太康县常营镇前河行政村		114.634	34.1348
		2019	158	河南省	遂平县	驻马店市遂平县嵖岈山风景区嵖岈山村		113.73	33.1302
		2019	159	河南省	遂平县	驻马店市遂平县嵖岈山镇红石崖村		113.676	33.1926
		2019	160	河南省	泌阳县	驻马店市泌阳县下碑寺乡和邵庄村委王老庄	邵庄村委王老庄	113.556	33.0694
		2019	161	河南省	平玉县	驻马店市平玉县西洋店镇西洋潭村		114.596	32.8088
		2019	162	河南省	确山县	驻马店市确山县瓦岗镇常庄村		113.853	32.7114
		2019	163	河南省	泌阳县	驻马店市泌阳县花园街道办事处冢子居委会	冢子居委会	113.332	32.738
		2019	164	河南省	济源市	济源市大峪镇偏看村		112.291	35.0242
		2019	165	河南省	济源市	济源市下冶镇陶山村		112.163	35.0248
		2019	166	河南省	济源市	济源市思礼镇水洪池村		112.405	35.225
		2019	167	河南省	济源市	济源市下冶镇大岭村		112.261	35.0509
		2019	168	河南省	济源市	济源市坡头镇郝山村		112.532	34.984
		2019	169	河南省	巩义市	巩义市小关镇南岭新村		113.152	34.6611
		2019	170	河南省	巩义市	巩义市竹林镇新山村		113.101	34.6852
		2019	171	河南省	兰考县	兰考县兰考县堌阳镇徐场村		114.942	34.9326
		2019	172	河南省	汝州市	汝州市蟒川镇牛角岭村		112.723	33.9629	王府竹海度假旅游区
		2019	173	河南省	汝州市	汝州市温泉镇温泉村		112.649	34.2087
		2019	174	河南省	滑县	滑县瓦岗寨乡瓦岗寨村		114.598	35.3299
		2019	175	河南省	滑县	滑县牛屯镇暴庄村		114.438	35.2541
		2019	176	河南省	长垣市	长垣市蒲西街道云寨村		114.585	35.1867
		2019	177	河南省	长垣市	长垣市赵堤镇东赵堤村		114.913	35.3222
		2019	178	河南省	邓州市	邓州市杏山旅游管理区韩营村		111.725	32.6588
		2019	179	河南省	永城市	永城市芒山镇柿元村		116.511	34.1635
		2019	180	河南省	永城市	永城市苗桥镇张楼村		116.594	33.9322
		2019	181	河南省	永城市	永城市苗桥镇高楼村		116.622	33.9117
		2019	182	河南省	固始县	固始县草庙集乡王岗村		115.576	32.0047	魏家坡古民居
		2019	183	河南省	鹿邑县	鹿邑县太清宫镇大贺行政村		115.561	33.8574
		2019	184	河南省	鹿邑县	鹿邑县太清宫镇后双行政村		115.537	33.8411
		2019	185	河南省	鹿邑县	鹿邑县高集乡王屯行政村		115.056	34.0701
		2020	186	河南省	登封市	郑州市登封市杨林村		113.119	34.292
		2020	187	河南省	二七区	郑州市二七区袁河社区		113.54	34.6523
		2020	188	河南省	登封市	郑州市登封市玄天庙村		112.985	34.4952
		2020	189	河南省	新密市	郑州市新密市钟沟村		113.2	34.6078
		2020	190	河南省	中牟县	郑州市中牟县官渡桥村		114.053	34.7481
		2020	191	河南省	中牟县	郑州市中牟县九堡村		114.03	34.9301
		2020	192	河南省	登封市	郑州市登封市范家门村		113.107	34.558
		2020	193	河南省	新密市	郑州市新密市神仙洞村		113.274	34.6216	仰韶大峡谷
		2020	194	河南省	中牟县	郑州市中牟县北堤村		114.135	34.8514
		2020	195	河南省	新郑市	郑州市新郑市青岗庙村		113.547	34.3341
		2020	196	河南省	开封市市区祥符区	开封市祥符区罗王乡胡寨村		114.689	34.7791
		2020	197	河南省	开封市市区祥符区	开封市祥符区朱仙镇估衣街村		114.265	34.6098
		2020	198	河南省	开封市市区祥符区	开封市祥符区杜良乡马尾村		114.565	34.8318
		2020	199	河南省	通许县	开封市通许县长智镇岳寨村		114.537	34.4753
		2020	200	河南省	尉氏县	开封市尉氏县新尉工业园区枣朱村		114.103	34.4405
		2020	201	河南省	宜阳县	洛阳市宜阳县香鹿山镇赵老屯村		112.25	34.5868
		2020	202	河南省	孟津县	洛阳市孟津县上梭椤沟村	上梭椤沟村	112.31	34.8945
		2020	203	河南省	栾川县	洛阳市栾川叫河镇叫河村		111.307	33.8582
		2020	204	河南省	栾川县	洛阳市栾川重渡沟管委会新南村	新南村	111.764	33.8764
		2020	205	河南省	嵩县	洛阳市嵩县车村镇龙王村		112.217	33.7858
		2020	206	河南省	洛宁县	洛阳市洛宁县罗岭乡前河村		111.405	34.3526
		2020	207	河南省	宝丰县	平顶山市宝丰县杨庄镇同岭村		113.088	33.8386
		2020	208	河南省	宝丰县	平顶山市宝丰县杨庄镇马北村		113.046	33.8156
		2020	209	河南省	宝丰县	平顶山市宝丰县杨庄镇堂洼村		113.013	33.8666
		2020	210	河南省	鲁山县	平顶山市鲁山县观音寺乡太平保村		112.747	33.8411
		2020	211	河南省	叶县	平顶山市叶县保安镇杨令庄村		113.236	33.4287
		2020	212	河南省	鲁山县	平顶山市鲁山县团城乡寺沟村		112.639	33.6496
		2020	213	河南省	郏县	平顶山市郏县姚庄乡礼拜寺村		113.286	33.8614
		2020	214	河南省	郏县	平顶山市郏县姚庄乡姚庄村		113.278	33.8746
		2020	215	河南省	郏县	平顶山市郏县姚庄乡小崔庄村		113.278	33.8662
		2020	216	河南省	郏县	平顶山市郏县姚庄乡解庄村		113.272	33.8663
		2020	217	河南省	鲁山县	平顶山市鲁山县四棵树乡黄沟村		112.622	33.6952
		2020	218	河南省	鲁山县	平顶山市鲁山县董周乡石峡沟村		112.782	33.8174
		2020	219	河南省	舞钢市	平顶山市舞钢市尹集镇姬庄村		113.566	33.2233
		2020	220	河南省	封丘县	新乡市封丘县陈桥镇陈桥村		114.429	34.9605
		2020	221	河南省	新乡县	新乡市新乡县小冀镇京华村	京华村	113.771	35.1886
		2020	222	河南省	辉县市	新乡市辉县市南村镇魏沟村		113.696	35.677
		2020	223	河南省	辉县市	新乡市辉县市沙窑乡新庄村		113.681	35.6989
		2020	224	河南省	辉县市	新乡市辉县市占城镇王庄村		113.647	35.3536
		2020	225	河南省	卫辉市	新乡市卫辉市狮豹头乡北庄村		114.009	35.6548
		2020	226	河南省	卫辉市	新乡市卫辉市狮豹头乡土池村		113.878	35.6629
		2020	227	河南省	卫辉市	新乡市卫辉市狮豹头乡里峪村		114.019	35.6825
		2020	228	河南省	新乡县	新乡市新乡县大召营镇大召营村	大召营村	113.783	35.2774
		2020	229	河南省	沁阳市	焦作市沁阳市常平乡九渡村		112.98	35.2583
		2020	230	河南省	中站区	焦作市中站区府城街道办事处北朱村		113.168	35.2103
		2020	231	河南省	中站区	焦作市中站区龙翔办事处十二会村		113.138	35.3012
		2020	232	河南省	孟州市	焦作市孟州市槐树乡古周城村		112.651	34.9463
		2020	233	河南省	博爱县	焦作市博爱县许良镇许湾村		112.993	35.2134
		2020	234	河南省	修武县	焦作市修武县西村乡大南坡村		113.324	35.3456
		2020	235	河南省	温县	焦作市温县祥云镇古贤村		113.005	34.9529
		2020	236	河南省	山阳区	焦作市焦作市示范区苏家作乡寨卜昌村		113.118	35.1408
		2020	237	河南省	武陟县	焦作市武陟县小董乡小董村		113.238	35.0777	古灵山风景区
		2020	238	河南省	林州市	安阳市林州市桂林镇三井村		113.816	35.9332
		2020	239	河南省	林州市	安阳市林州市任村镇盘龙山村		113.765	36.2991
		2020	240	河南省	林州市	安阳市林州市原康镇石家庄村		113.699	35.8984
		2020	241	河南省	林州市	安阳市林州市临淇镇占元村		113.89	35.7046
		2020	242	河南省	汤阴县	安阳市汤阴县韩庄镇东酒寺村		114.292	35.907
		2020	243	河南省	汤阴县	安阳市汤阴县韩庄镇部落村		114.33	35.9375
		2020	244	河南省	殷都区	安阳市殷都区磊口乡清凉山村		114.254	36.1185
		2020	245	河南省	淇县	鹤壁市淇县灵山街道办事处大石岩村		114.087	35.6652
		2020	246	河南省	鹤山区	鹤壁市鹤山区姬家山乡施家沟村		114.069	35.9281
		2020	247	河南省	淇滨区	鹤壁市淇滨区钜桥镇岗坡村		114.356	35.6927
		2020	248	河南省	鹤山区	鹤壁市鹤山区姬家山乡张家沟村		114.082	35.9449
		2020	249	河南省	鹤山区	鹤壁市鹤山区鹤壁集镇龙宫村		114.159	36.0373	冀鲁豫边区革命根据地旧址纪念馆
		2020	250	河南省	淇滨区	鹤壁市淇滨区金山办事处许沟村		114.205	35.7975
		2020	251	河南省	淇滨区	鹤壁市淇滨区大河涧乡牛横岭村		114.114	35.861
		2020	252	河南省	浚县	鹤壁市市浚县屯子镇裴庄村		114.46	35.8205
		2020	253	河南省	南乐县	濮阳市南乐县梁村乡北张庄村		116.09	36.0995
		2020	254	河南省	濮阳县	濮阳市濮阳县庆祖镇后郑寨村		115.026	35.556
		2020	255	河南省	台前县	濮阳市台前县后方乡王楼村		115.808	35.9572
		2020	256	河南省	清丰县	濮阳市清丰县高堡乡时家庄村		115.182	35.9583
		2020	257	河南省	濮阳县	濮阳市濮阳县庆祖镇西辛庄村		115.031	35.5221
		2020	258	河南省	濮阳县	濮阳市濮阳县清河头乡桃园村		115.108	35.7046
		2020	259	河南省	范县	濮阳市范县王楼镇东张村		115.52	35.8132
		2020	260	河南省	南乐县	濮阳市南乐县元村镇元村		115.069	36.1049
		2020	261	河南省	清丰县	濮阳市清丰县双庙乡东安上村		115.216	35.8276
		2020	262	河南省	范县	濮阳市范县陈庄镇胡屯村		115.541	35.7904
		2020	263	河南省	濮阳县	濮阳市濮阳县清河头乡娄昌湖村		115.184	35.7272
		2020	264	河南省	清丰县	濮阳市清丰县城关镇葛营村		115.118	35.929
		2020	265	河南省	渑池县	三门峡市渑池县洪阳镇柳庄村		112.025	34.7847
		2020	266	河南省	灵宝市	三门峡市灵宝市焦村镇西册村		110.839	34.5192
		2020	267	河南省	卢氏县	三门峡市卢氏县双龙湾镇龙驹村		110.939	33.9605
		2020	268	河南省	渑池县	三门峡市渑池县张村镇河南庄村		111.655	34.7772
		2020	269	河南省	卢氏县	三门峡市卢氏县范里镇碾子沟村		111.307	34.0296
		2020	270	河南省	灵宝市	三门峡市灵宝市函谷镇梨湾源村		110.865	34.5919
		2020	271	河南省	卢氏县	三门峡市卢氏县潘河乡梅家村		110.975	33.9826
		2020	272	河南省	卢氏县	三门峡市卢氏县五里川镇古墓窰村		111.059	33.7648
		2020	273	河南省	灵宝市	三门峡市灵宝市朱阳镇朱阳村		110.716	34.3227
		2020	274	河南省	灵宝市	三门峡市灵宝市朱阳镇石坡湾村		110.652	34.2059
		2020	275	河南省	禹州市	许昌市禹州市鸠山镇连庄村		113.183	34.2094
		2020	276	河南省	长葛市	许昌市长葛市佛耳湖镇秋庄村		113.808	34.2926
		2020	277	河南省	禹州市	许昌市禹州市文殊镇樊岗村		113.293	34.1873
		2020	278	河南省	长葛市	许昌市长葛市古桥镇师庄村		114.05	34.238
		2020	279	河南省	禹州市	许昌市禹州市磨街乡刘门村		113.172	34.138
		2020	280	河南省	建安区	许昌市建安区桂村乡水道杨村		113.697	34.0912
		2020	281	河南省	鄢陵县	许昌市鄢陵县张桥镇裴庄村		114.269	33.9776
		2020	282	河南省	鄢陵县	许昌市鄢陵县柏梁镇姚家社区		114.129	34.0681
		2020	283	河南省	舞阳县	漯河市舞阳县保和乡袁集村		113.526	33.4734
		2020	284	河南省	郾城区	漯河市郾城区龙城镇冢马村		113.917	33.6363
		2020	285	河南省	临颍县	漯河市临颍县大郭镇胡桥村		113.775	33.7786
		2020	286	河南省	卧龙区	南阳市卧龙区七里园乡达士营村		112.603	33.0591
		2020	287	河南省	内乡县	南阳市内乡县夏馆镇葛条爬村		111.887	33.4793
		2020	288	河南省	宛城区	南阳市宛城区黄台岗镇刘宋营村		112.544	32.8409
		2020	289	河南省	淅川县	南阳市淅川县毛堂乡龙泉村		111.418	33.2343
		2020	290	河南省	镇平县	南阳市镇平县老庄镇凉水泉村		112.259	33.1212
		2020	291	河南省	唐河县	南阳市唐河县毕店镇张心一村		113.011	32.6353
		2020	292	河南省	方城县	南阳市方城县二郎庙镇大河口村		112.942	33.4025
		2020	293	河南省	夏邑县	商丘市夏邑县仇庄村		116.267	34.1864
		2020	294	河南省	夏邑县	商丘市夏邑县孙后寨村		116.285	34.1578
		2020	295	河南省	虞城县	商丘市虞城县六庄村		116.079	34.5407
		2020	296	河南省	民权县	商丘市民权县史村铺村		115.225	34.6591
		2020	297	河南省	民权县	商丘市民权县秣坡村		114.927	34.7268
		2020	298	河南省	宁陵县	商丘市宁陵县小吕集村	小吕集村	115.288	34.3514
		2020	299	河南省	民权县	商丘市民权县麻花庄村		115.255	34.7148
		2020	300	河南省	平桥区	信阳市平桥区兰店乡王寨村		113.951	32.4609
		2020	301	河南省	平桥区	信阳市平桥区五里镇松岗村		114.257	32.2363
		2020	302	河南省	光山县	信阳市光山县文殊乡东岳村		114.823	31.9066
		2020	303	河南省	浉河区	信阳市浉河区浉河港镇郝家冲村		113.908	32.0234
		2020	304	河南省	罗山县	信阳市罗山县山店乡鸡笼村		114.405	31.7674
		2020	305	河南省	息县	信阳市新县郭家河乡湾店村		114.712	31.5738
		2020	306	河南省	息县	信阳市息县路口乡弯柳树村		114.704	32.3983
		2020	307	河南省	浉河区	信阳市浉河区董家河镇楼畈村		113.889	32.1646
		2020	308	河南省	新县	信阳市新县千斤乡杨高山村		114.708	31.7205
		2020	309	河南省	商城县	信阳市商城县汪桥镇鲍楼村		115.25	31.7847
		2020	310	河南省	正阳县	驻马店市正阳县大刘村		114.468	32.4765
		2020	311	河南省	正阳县	驻马店市正阳县保和寨		114.425	32.7237
		2020	312	河南省	确山县	驻马店市确山县肖庄村	肖庄村	113.699	32.7937
		2020	313	河南省	确山县	驻马店市确山县竹沟村	竹沟村	113.718	32.7843
		2020	314	河南省	西平县	驻马店市西平县牛昌村		113.677	33.2865
		2020	315	河南省	遂平县	驻马店市遂平县李兴楼村		113.694	33.2197
		2020	316	河南省	泌阳县	驻马店市泌阳县红河村	红河村	113.286	32.9438
		2020	317	河南省	扶沟县	周口市扶沟县小王庄村		114.277	34.0708
		2020	318	河南省	太康县	周口市太康县刘寨村		114.996	34.0845	岳飞纪念馆
		2020	319	河南省	西华县	周口市西华县都岗村		114.515	33.8745
		2020	320	河南省	西华县	周口市西华县裴庄村		114.466	33.7536
		2020	321	河南省	西华县	周口市西华县杜岗村		114.519	33.8384
		2020	322	河南省	济源市	济源市大峪镇王庄村		112.394	35.037
		2020	323	河南省	巩义市	巩义市大峪沟镇海上桥村		113.075	34.744
		2020	324	河南省	巩义市	巩义市米河镇明月村		113.243	34.7173
		2020	325	河南省	汝州市	汝州市蟒川镇核桃园村		112.766	34.0529
		2020	326	河南省	汝州市	汝州市陵头镇段子铺王湾村		112.879	34.2793
		2020	327	河南省	汝州市	汝州市蟒川镇寺上村		112.691	33.9734
		2020	328	河南省	汝州市	汝州市大峪镇邢窑村		113.062	34.2074
		2020	329	河南省	滑县	滑县道口镇顺北村		114.512	35.584
		2020	330	河南省	滑县	滑县道口镇顺南村		114.518	35.5706
		2020	331	河南省	长垣市	长垣市丁栾镇官路西村		114.748	35.2694
		2020	332	河南省	长垣市	长垣市孟岗镇伯玉村		114.746	35.173
		2020	333	河南省	邓州市	邓州市穰东镇翟庄村		112.279	32.8484
		2020	334	河南省	永城市	永城市芒山镇种庄村		116.527	34.1463
		2020	335	河南省	固始县	固始县方集镇沙河村		115.598	31.8644
		2021	336	河南省	新密市	新密市尖山乡田种湾村		113.211	34.5959
		2021	337	河南省	二七区	二七区侯寨乡桐树洼社区		113.561	34.6379
		2021	338	河南省	二七区	二七区马寨镇申河社区		113.525	34.6587
		2021	339	河南省	新密市	新密市尖山乡下寺沟村		113.244	34.5861
		2021	340	河南省	荥阳市	荥阳市王村镇司村		113.248	34.8808
		2021	341	河南省	中牟县	中牟县万滩镇关家村		113.987	34.8976
		2021	342	河南省	荥阳市	荥阳市汜水镇南屯村		113.183	34.8376
		2021	343	河南省	新郑市	新郑市新村镇裴李岗村		113.719	34.4221
		2021	344	河南省	登封市	登封市大冶镇周山村		113.296	34.43
		2021	345	河南省	荥阳市	荥阳市汜水镇新沟村		113.195	34.8304
		2021	346	河南省	尉氏县	尉氏县岗李乡独楼马村		113.889	34.3833
		2021	347	河南省	龙亭区	龙亭区柳园口乡柳园村		114.363	34.8583
		2021	348	河南省	杞县	杞县宗店乡刘庄村		114.859	34.2885
		2021	349	河南省	龙亭区	龙亭区柳园口乡半堤村		114.406	34.8647
		2021	350	河南省	杞县	杞县宗店乡程庄村		114.759	34.3276
		2021	351	河南省	通许县	通许县冯庄乡陈庄村		114.46	34.5406	龙泉寺、女娲城
		2021	352	河南省	开封市市区祥符区	祥符区西姜寨乡刘俄村		114.205	34.6301
		2021	353	河南省	开封市市区祥符区	祥符区范村乡张田村		114.442	34.6779
		2021	354	河南省	栾川县	栾川县潭头镇仓房村		111.727	33.9286
		2021	355	河南省	新安县	新安县铁门镇土古洞村		112.085	34.7043
		2021	356	河南省	宜阳县	宜阳县莲庄镇养马村		112.01	34.4824
		2021	357	河南省	新安县	新安县仓头镇王村村		112.238	34.9195
		2021	358	河南省	嵩县	嵩县饭坡镇沙坡村		112.205	34.1476
		2021	359	河南省	栾川县	栾川县潭头镇王坪村		111.761	33.9485
		2021	360	河南省	嵩县	嵩县车村镇黄水村		112.256	33.7976
		2021	361	河南省	洛宁县	洛宁县底张乡草庙岭村		111.544	34.2745
		2021	362	河南省	嵩县	嵩县德亭镇大王沟村		112.013	33.997
		2021	363	河南省	宜阳县	宜阳县莲庄镇陈宅村		112.085	34.5007
		2021	364	河南省	郏县	郏县安良镇塔林坡村		113.247	34.0972
		2021	365	河南省	叶县	叶县辛店镇刘文祥村		113.353	33.3565
		2021	366	河南省	鲁山县	鲁山县赵村镇上汤村		112.46	33.7578
		2021	367	河南省	叶县	叶县叶邑镇老鸦张村		113.287	33.532
		2021	368	河南省	舞钢市	舞钢市尹集镇蔡庄村		113.587	33.2671
		2021	369	河南省	宝丰县	宝丰县石桥镇邢庄村		113.173	33.8876
		2021	370	河南省	舞钢市	舞钢市红山街道王大苗村		113.488	33.3311
		2021	371	河南省	郏县	郏县东城街道王家庄社区		113.281	33.9777
		2021	372	河南省	新乡县	新乡县七里营镇刘庄村		113.818	35.1372
		2021	373	河南省	辉县市	辉县市南寨镇凤凰山村		113.609	35.7792
		2021	374	河南省	原阳县	原阳县太平镇水牛赵村		114.123	35.0202
		2021	375	河南省	辉县市	辉县市冀屯镇褚邱村		113.615	35.4778
		2021	376	河南省	卫辉市	卫辉市狮豹头乡罗圈村		113.992	35.6844
		2021	377	河南省	封丘县	封丘县留光镇青堆村		114.572	35.1021
		2021	378	河南省	辉县市	辉县市孟庄镇南陈马村		113.869	35.4289
		2021	379	河南省	卫辉市	卫辉市狮豹头乡定沟村		113.919	35.6454
		2021	380	河南省	修武县	修武县云台山镇岸上村		113.379	35.4192
		2021	381	河南省	解放区	焦作解放区上白作街道猫岔村		113.207	35.2478
		2021	382	河南省	博爱县	博爱县寨豁乡探花庄村		113.058	35.2831	伏羲山
		2021	383	河南省	修武县	修武县七贤镇孙窑村		113.365	35.3442
		2021	384	河南省	孟州市	孟州市槐树乡岩山村		112.623	34.9748
		2021	385	河南省	山阳区	山阳区中星街道巡返村		113.309	35.3085
		2021	386	河南省	沁阳市	沁阳市山王庄镇盆窑村		112.959	35.1969
		2021	387	河南省	温县	温县招贤乡仓头村		112.955	34.8707
		2021	388	河南省	中站区	中站区龙翔街道赵庄村		113.194	35.3056
		2021	389	河南省	林州市	林州市五龙镇中石阵村		113.964	35.8024	翰水书院
		2021	390	河南省	林州市	林州市姚村镇下里街村		113.8	36.1383
		2021	391	河南省	安阳县	安阳县白璧镇西裴村		114.508	36.0491
		2021	392	河南省	林州市	林州市桂林镇董街村		113.819	35.9205
		2021	393	河南省	汤阴县	汤阴县韩庄镇南张贾村		114.305	35.9255	西河古村落景区
		2021	394	河南省	殷都区	殷都区曲沟镇东彰武村		114.183	36.0984
		2021	395	河南省	汤阴县	汤阴县韩庄镇小河村		114.288	35.92
		2021	396	河南省	殷都区	殷都区铜冶镇东积善村		114.085	36.2605
		2021	397	河南省	淇县	淇县黄洞乡纣王殿村		114.018	35.706
		2021	398	河南省	山城区	山城区石林镇中石林村		114.251	35.9239
		2021	399	河南省	山城区	山城区石林镇沈柏村		114.279	35.8883
		2021	400	河南省	鹤山区	鹤山区鹤壁集镇前蜀村		114.167	36.0428
		2021	401	河南省	华龙区	华龙区岳村镇东田村		115.17	35.7954
		2021	402	河南省	南乐县	南乐县近德固乡佛善村		115.157	36.0962
		2021	403	河南省	濮阳县	濮阳县五星乡前堌堆村		115.045	35.6226
		2021	404	河南省	南乐县	南乐县近德固乡睢庄村		115.158	36.064
		2021	405	河南省	台前县	台前县侯庙镇许集村		115.73	35.9126
		2021	406	河南省	清丰县	清丰县马庄桥镇赵家村		115.061	35.8404
		2021	407	河南省	台前县	台前县清水河乡甘草堌堆村		115.722	35.8542
		2021	408	河南省	湖滨区	湖滨区高庙乡大安村		111.344	34.8258
		2021	409	河南省	灵宝市	灵宝市寺河乡寺河村		111.113	34.4155
		2021	410	河南省	灵宝市	灵宝市阳平镇大湖村		110.634	34.4405
		2021	411	河南省	灵宝市	灵宝市函谷关镇东寨村		110.91	34.6442
		2021	412	河南省	卢氏县	卢氏县双槐树乡西茄村		110.937	33.8239
		2021	413	河南省	禹州市	禹州市无梁镇龙门村		113.51	34.3023
		2021	414	河南省	禹州市	禹州市鸠山镇闵庄村		113.188	34.234
		2021	415	河南省	禹州市	禹州市浅井镇浅井村		113.41	34.286
		2021	416	河南省	禹州市	禹州市磨街乡陈庄村		113.21	34.181
		2021	417	河南省	鄢陵县	鄢陵县陈化店镇所村社区		114.077	34.1185
		2021	418	河南省	襄城县	襄城县湛北乡北姚社区		113.501	33.7821
		2021	419	河南省	禹州市	禹州市浅井镇扒村		113.447	34.2756
		2021	420	河南省		建安区	五女店镇老庄陈村	113.976	34.0842
		2021	421	河南省	临颍县	临颍县瓦店镇大李村		114.023	33.7993
		2021	422	河南省	舞阳县	舞阳县辛安镇水牛刘村		113.683	33.4635
		2021	423	河南省	郾城区	郾城区孟庙镇西营村		114.038	33.6476
		2021	424	河南省	郾城区	郾城区裴城镇裴城村		113.771	33.6757
		2021	425	河南省	源汇区	源汇区大刘镇蔡庄村		113.932	33.5004
		2021	426	河南省	淅川县	淅川县老城镇险峰村		111.477	32.9666
		2021	427	河南省	淅川县	淅川县毛堂乡银杏树沟村		111.37	33.2047
		2021	428	河南省	桐柏县	桐柏县城郊乡北杨庄村		113.376	32.4464	殷墟王陵遗址
		2021	429	河南省	南召县	南召县马市坪乡傲坪村		112.259	33.6061
		2021	430	河南省	社旗县	社旗县大冯营镇周庄村		112.826	33.009
		2021	431	河南省	西峡县	西峡县五里桥镇土槽村		111.443	33.397
		2021	432	河南省	宛城区	宛城区瓦店镇逵营村		112.523	32.7625
		2021	433	河南省	宁陵县	宁陵县刘楼乡陈庄村		115.246	34.395
		2021	434	河南省	梁园区	商丘市梁园区刘口镇嘴尖王村		115.711	34.5894
		2021	435	河南省	宁陵县	宁陵县乔楼乡白庄村委辘轳湾村		115.109	34.456
		2021	436	河南省	夏邑县	夏邑县韩道口镇西顾厂村		116.403	34.2343
		2021	437	河南省	睢阳区	睢阳区临河店乡贾楼村		115.354	34.3531
		2021	438	河南省	睢县	睢县白庙乡土楼村		115.077	34.3179
		2021	439	河南省	睢县	睢县周堂镇乔寨村		115.12	34.3727
		2021	440	河南省	平桥区	平桥区彭家湾乡潘寨村		114.126	32.2516
		2021	441	河南省	潢川县	潢川县双柳树镇晏岗村		115.251	31.8991
		2021	442	河南省	光山县	光山县晏河乡帅洼村		114.747	31.8066
		2021	443	河南省	浉河区	浉河区东双河镇杜河村		114.156	31.9871
		2021	444	河南省	浉河区	浉河区浉河港镇马家畈村		113.939	31.9775
		2021	445	河南省	新县	新县陡山河乡刘湾村		114.716	31.6785
		2021	446	河南省	商城县	商城县汪岗镇韩冲村		115.402	31.7408
		2021	447	河南省	平桥区	平桥区五里镇大堰村		114.244	32.2114
		2021	448	河南省	确山县	确山县竹沟镇鲍棚村		113.726	32.7847
		2021	449	河南省	驿城区	驿城区水屯镇孟庄村		114.127	32.9556
		2021	450	河南省	遂平县	遂平县阳丰镇朱屯村		113.909	33.1364
		2021	451	河南省	确山县	确山县留庄镇大赵楼村		114.103	32.6736
		2021	452	河南省	正阳县	正阳县油坊店乡雷岗村		114.694	32.6568
		2021	453	河南省	泌阳县	泌阳县下碑寺乡大郭庄村		113.581	33.0739
		2021	454	河南省	西华县	西华县奉母镇前邵村		114.149	33.7792
		2021	455	河南省	郸城县	郸城县秋渠乡靳庄村		115.286	33.5384
		2021	456	河南省	济源市	承留镇花石村		112.502	35.0494
		2021	457	河南省	济源市	济源市邵原镇黄楝树村		112.144	35.2076
		2021	458	河南省	卢氏县	三门峡市坡头镇清涧村		111.537	34.5533
		2021	459	河南省	济源市	济源市下冶镇东河村		112.282	35.0762
		2021	460	河南省	济源市	济源市克井镇河口村		112.648	35.1842
		2021	461	河南省	巩义市	巩义市新中镇新中村		113.199	34.6951
		2021	462	河南省	巩义市	巩义市夹津口镇卧龙村		113.008	34.5396
		2021	463	河南省	巩义市	巩义市竹林镇长寿山村		113.123	34.6855
		2021	464	河南省	兰考县	兰考县东坝头镇东坝头村		114.784	34.9322
		2021	465	河南省	汝州市	汝州市焦村镇魏沟村		113.079	34.1769
		2021	466	河南省	汝州市	汝州市寄料镇平王宋村		112.666	33.9796
		2021	467	河南省	汝州市	汝州市米庙镇石槽王村		112.977	34.1559
		2021	468	河南省	滑县	滑县城关街道东小庄村		114.579	35.6074
		2021	469	河南省	长垣市	长垣市蒲西街道米屯村		114.617	35.1968
		2021	470	河南省	固始县	固始县武庙集镇长江河村		115.745	31.8653
		2021	471	河南省	新蔡县	新蔡县练村镇大庄村		115.191	32.661
		2021		Henan Province	Anyang City	Anyang Country	Xipei Village	114.508	36.0491
		Batch		Province	City	Country (District)	Village Name	Longitude	Latitude
		2021		Henan Province	Xuchang City	Jian'an District	Laozhuangchen Village	113.976	34.0842

## Sheet: YY-英文
Catalogue of Rural Tourism Characteristic Villages in Henan Province
Note: The list data were derived from the list of 4 batches of rural tourism characteristic villages published by the Department of Culture and Tourism of Henan Province, up to 2021, a total of 471.
Batch	City	Country (District)	Village	Longitude	Latitude
2018	Gongyi City	Shibumura Town	Beizhuang Village	113.06	34.6392
2018	Kaifeng city	Lankao County	Zhangzhuang Village	114.826	34.9271
2018	Luoyang City	Luanchuan County	Wangfugou Village	111.55	33.9862
2018	Luoyang City	Luanchuan County	Dahongcun	111.357	33.914
2018	Luoyang City	Song County	Tianqiaogou Village	111.946	33.7604
2018	Luoyang City	Song County	Two estuary villages	112.169	33.8621
2018	Luoyang City	Song County	Shimoji Village	111.998	33.6455
2018	Luoyang City	Mengjin County	Weipo Village	112.417	34.7576
2018	Ruzhou City	Jiaocun Town	Angou Village	113.001	34.1852
2018	Pingdingshan City	Hao County	Beizhuyuan Village	113.123	34.1411
2018	Pingdingshan City	Lushan County	Think of Mahe Village	112.391	33.7128
2018	Pingdingshan City	Lushan County	Jiadian Village	112.359	33.7679
2018	Xinxiang City	Huixian City	Qiwangzhai Village	113.601	35.8128
2018	Xinxiang City	Huixian City	Hyakuji Village	113.865	35.493
2018	Changyuan City	Zhaodi Town	Dalangkou Village	114.928	35.3731
2018	Jiaozuo City	Xiuwu County	Ichidou Water Village	113.386	35.4726
2018	Jiaozuo City	Wuchen County	Nanzhang Village	113.322	35.0671
2018	Anyang city	Linzhou City	Miaohuang Village	113.746	36.0719
2018	Hebi City	Kibin District	Mulberry Village	114.137	35.8278
2018	Hebi City	Qi County	Zhaozhuang Village	114.106	35.6681
2018	Sanmenxia City	Yuchi County	Zhaogou Village	111.896	34.9439
2018	Sanmenxia City	Lushi County	West Tiger Ridge Village	110.828	33.9906
2018	Sanmenxia City	Lushi County	East Tiger Ridge Village	110.847	33.9831
2018	Yuzhou City	Hatoyama Town	Zhangjiazhuang Village	113.134	34.2231
2018	Yuzhou City	Mojie Township	Qingshan Ling Village	113.162	34.1775
2018	Xuchang City	Yanling County	Muzhai Village	114.249	34.1824
2018	Nanyang City	Nanzhao County	Iron Buddha Temple Village	112.718	33.4062
2018	Nanyang City	Xixia County	Yuku Village	111.77	33.6168
2019	Nanyang City	Weichuan County	Wafang Village	111.32	32.9438
2019	Xinyang City	Luoshan County	Hejiachong Village	114.308	31.8154
2019	Xinyang City	Mall County	Rilo City Village	115.496	31.7071
2019	Xinyang City	New County	Maopu Village	115.078	31.646
2019	Xinyang City	New County	West River Village	115.029	31.6295
2019	Zhumadian City	Yicheng District	Luwan Village	113.836	32.8957
2019	Zhoukou City	Huaiyang County	Congzhuang Village	114.927	33.737
2019	Zhengzhou City	Erqi District	Upper Lee River Village	113.586	34.6229
2019	Zhengzhou City	Xin Mi City	Huanggusi Village	113.445	34.4318
2019	Zhengzhou City	Zhongmu County	Small shop village	114.089	34.8304
2019	Zhengzhou City	New Mi City	Zhujiaan Village	113.241	34.5631
2019	Zhengzhou City	Dengfeng City	Hejiamen Village	113.102	34.2828
2019	Kaifeng city	Xiangfu District	West Street Village	114.258	34.6083
2019	Kaifeng city	Xiangfu District	Xijiangzhai Village	114.223	34.6271
2019	Kaifeng city	Xiangfu District	West Street Village	114.535	34.6697
2019	Kaifeng city	Weishi County	Shawo Village	114.141	34.3297
2019	Kaifeng city	Weishi County	Guojia Village	114.303	34.3779
2019	Luoyang City	Luanchuan County	Chongdu Village	111.703	33.938
2019	Luoyang City	Luanchuan County	Adopted Zigou Village	111.687	33.7302
2019	Luoyang City	Luanchuan County	Zhuangzi Village	111.742	33.7299
2019	Luoyang City	Mengjin County	Nanshishan Village	112.492	34.7526
2019	Luoyang City	Mengjin County	Pingle Village	112.59	34.7463
2019	Luoyang City	Ruyang County	Pai Lu Village	112.28	33.8284
2019	Luoyang City	Ruyang County	Xiping Village	112.243	33.8531
2019	Luoyang City	Xin'an County	Higashayama Village	111.982	35.04
2019	Luoyang City	Song County	Water Mill Village	112.163	33.7835
2019	Luoyang City	Yiyang County	Zhendong Village	111.798	34.4437
2019	Luoyang City	Luoning County	Yaowa Village	111.248	34.2009
2019	Pingdingshan City	Wugang City	Changlingtou Village	113.545	33.1705
2019	Pingdingshan City	Wugang City	Zhang	113.551	33.2444
2019	Pingdingshan City	Hao County	Wutang Village	113.175	33.9571
2019	Pingdingshan City	Hao County	Linfeng Village	113.271	33.8915
2019	Pingdingshan City	Hao County	Lidukou Village	113.327	34.0262
2019	Pingdingshan City	Hao County	Xiaozhangzhuang Village	113.298	33.8676
2019	Pingdingshan City	Hao County	Garden Village	113.338	34.0111
2019	Pingdingshan City	Hao County	Chen Zhai Village	113.359	34.0178
2019	Pingdingshan City	Hao County	Shantou Zhao Village	113.104	34.1202
2019	Pingdingshan City	Baofeng County	Wangtang Village	113.003	33.9008
2019	Pingdingshan City	Baofeng County	Slate River Village	112.806	33.9377
2019	Pingdingshan City	Ye County	Changpaizhuang Village	113.342	33.4057
2019	Pingdingshan City	Lushan County	Songjiangou Village	112.655	33.7759
2019	Anyang city	Yindu District	Military Attaché Village	114.313	36.1299
2019	Anyang city	Yindu District	Xujiatan Village	114.028	36.3499
2019	Anyang city	Linzhou City	Weijiazhuang Village	113.759	36.1049
2019	Anyang city	Linzhou City	North Slope Village	114.037	35.9136
2019	Anyang city	Linzhou City	Leaky Head Village	113.73	36.2209
2019	Anyang city	Linzhou City	Heshan Village	113.816	35.9015
2019	Anyang city	Linzhou City	Jifang Village	113.749	36.0822
2019	Anyang city	Linzhou City	Shuihe Village	113.789	36.2259
2019	Anyang city	Neihuang County	Sanyangzhuang Village	113.789	36.2259
2019	Hebi City	Heshan District	Dongqi Village	114.043	35.9602
2019	Hebi City	Heshan District	Houshu Village	114.168	36.0444
2019	Hebi City	Heshan District	Xiyangyi Village	114.154	35.9239
2019	Hebi City	Shancheng District	Dahu Village	114.189	35.9011
2019	Hebi City	Shancheng District	Zhenggou Village	114.262	35.9033
2019	Hebi City	Kibin District	Kawaguchi Village	114.095	35.8435
2019	Hebi City	Kibin District	White Dragon Temple Village	114.144	35.8207
2019	Hebi City	Jun County	Yangxuantun Village	114.58	35.6565
2019	Hebi City	Jun County	White Temple Village	114.448	35.6799
2019	Hebi City	Qi County	Qinjie Village	114.265	35.5814
2019	Hebi City	Qi County	Liangshui Spring Village	114.106	35.6905
2019	Xinxiang City	County	Chaoyang Community	113.805	35.2136
2019	Xinxiang City	Huixian City	Huanyu Village	113.906	35.5563
2019	Xinxiang City	Huixian City	Zhao Yao Village	113.848	35.5535
2019	Weihui City	LongShiTou District	Huangye Village	114.011	35.6361
2019	Xinxiang City	Fengqiu County	Small town village	114.421	35.0999
2019	Xinxiang City	Yuanyang County	Xiaozhuang Village	113.911	34.932
2019	Mengzhou City	Xiyu Town	Mogou Village	112.655	34.9175
2019	Mengzhou City	Locust Tree Township	Gengou Village	112.601	34.9642
2019	Jiaozuo City	Boai County	Yuzhuang Village	112.989	35.2279
2019	Jiaozuo City	Boai County	Little Bottom Village	113.047	35.2962
2019	Jiaozuo City	Wenxian	South Korean Village	112.994	34.9594
2019	Jiaozuo City	Wuchen County	Wanhua Village	113.38	35.1214
2019	Jiaozuo City	Wuchen County	West Slip Feng Village	113.199	35.0389
2019	Puyang City	Qingfeng County	Shaghzhai Village	115.2	35.834
2019	Puyang City	Qingfeng County	Single Turning Village	115.22	35.8251
2019	Puyang City	Qingfeng County	Meizhuang Village	115.172	35.8726
2019	Puyang City	Qingfeng County	Mengjia Village	115.197	35.9596
2019	Puyang City	Puyang County	Gongxi Market Village	115.008	35.3579
2019	Puyang City	Puyang County	Hougangdui Village	115.038	35.6269
2019	Puyang City	Puyang County	Geqiu Village	115.036	35.6493
2019	Puyang City	Taeqian County	Jiangzhuang Village	116.048	36.0088
2019	Puyang City	Puyang County	Xiaotun Village	115.34	35.621
2019	Puyang City	Nanle County	Li Chongwan Village	115.23	36.1863
2019	Puyang City	Fan County	Hanxuzhuang Village	115.544	35.7842
2019	Changge City	Houhe Town	Yulin Village	113.661	34.2588
2019	Changge City	Hupo Town	Water Mill River Village	113.603	34.2349
2019	Yuzhou City	Shenqiao Town	Locust Bay Village	113.2	34.1133
2019	Yuzhou City	Wuliang Town	Damuchang Village	113.548	34.2867
2019	Yuzhou City	Hatoyama Town	Weijing Village	113.134	34.2446
2019	Xuchang City	Xiangcheng County	Thunder Cave Village	113.411	33.7872
2019	Luohe City	Yongcheng District	Barrage Liu Village	113.999	33.6557
2019	Luohe City	Yongcheng District	Yaohe Temple Village	113.834	33.6285
2019	Luohe City	Zhaoling District	Baizhuang Village	114.141	33.614
2019	Sanmenxia City	Yima City	Kawaguchi Village	111.926	34.7437
2019	Sanmenxia City	Shanxian County	Wentang Village	111.108	34.7179
2019	Sanmenxia City	Shanxian County	Qucun Village	111.145	34.6395
2019	Sanmenxia City	Lushi County	Henan Village	111.057	33.7631
2019	Sanmenxia City	Lushi County	Tanghe Village	111.121	33.8405
2019	Sanmenxia City	Lushi County	Xinzhuang Village	111.195	34.1285
2019	Nanyang City	Tongbai County	Mogou Village	113.141	32.4652
2019	Nanyang City	Xixia County	Wantan Village	111.697	33.5469
2019	Nanyang City	Neixiang County	Wangjing Village	111.749	33.0159
2019	Nanyang City	Weichuan County	Henggou Village	111.33	33.099
2019	Nanyang City	Fangcheng County	Wrenjing Village	113.109	33.3218
2019	Nanyang City	Wancheng District	Yuezhuang, Xiangzhai Village	112.544	32.8125
2019	Nanyang City	Xixia County	Qianying Village	111.489	33.2878
2019	Nanyang City	Xixia County	Muzhai Village	111.37	33.3741
2019	Shangqiu City	Minquan County	Zhao Hongpo Folk Culture Village	115.1	34.5703
2019	Shangqiu City	Xiayi County	Huazhuang Village	116.255	34.208
2019	Shangqiu City	Xiayi County	Three surnames Zhuangcun	116.203	34.2343
2019	Shangqiu City	Minquan County	Wanggongzhuang Village	115.294	34.8279
2019	Shangqiu City	Xiayi County	Liu Huayuan Village	116.248	34.2583
2019	Shangqiu City	Minquan County	Baiyunsi Village	114.952	34.6217
2019	Ningling County	Ningling County	Sun Qian Village	115.333	34.5025
2019	Ningling County	Ningling County	Liuhuaqiao Village	115.301	34.4977
2019	Xinyang City	Yinchuan County	Liangang Village	115.089	31.9193
2019	Xinyang City	New County	Zhangdun Village	114.832	31.7487
2019	Xinyang City	Luoshan County	Flyover Village	114.223	31.9438
2019	Xinyang City	New County	Shui Dong Village	114.949	31.5504
2019	Xinyang City	Xi County	Pangwan Community	114.688	32.2888
2019	Xinyang City	Mall County	Deng Lou Village Committee	115.571	31.7719
2019	Xinyang City	Huhe District	Cheyunshan Village	113.858	32.1554
2019	Xinyang City	Mall County	Lianhuashan Village	115.304	31.7752
2019	Zhoukou City	Xihua County	Longchitou Village	114.475	33.8126
2019	Zhoukou City	Shenqiu County	Zhulizhuang Village	115.354	33.3349
2019	Xiangcheng city	Wangmingkou Town	Yuanzhai Village	114.966	33.3422
2019	Zhoukou City	Shenqiu County	Chengzhai Village	115.211	33.268
2019	Zhoukou City	Taikang County	Qianhe Village	114.634	34.1348
2019	Zhumadian City	Suiping County	Mountain Village	113.73	33.1302
2019	Zhumadian City	Suiping County	Red Rock Cliff Village	113.676	33.1926
2019	Zhumadian City	Yuyang County	Shaozhuang Village	113.556	33.0694
2019	Zhumadian City	Pingyu County	Xiyangtan Village	114.596	32.8088
2019	Zhumadian City	Queshan County	Changzhuang Village	113.853	32.7114
2019	Zhumadian City	Yuyang County	Tsukasa Village	113.332	32.738
2019	Jiyuan City	Dayu Town	Look at the village	112.291	35.0242
2019	Jiyuan City	Xiaye Town	Taoshan Village	112.163	35.0248
2019	Jiyuan City	Siley Town	Shuihongchi Village	112.405	35.225
2019	Jiyuan City	Xiaye Town	Daling Village	112.261	35.0509
2019	Jiyuan City	Potou Town	Haoshan Village	112.532	34.984
2019	Gongyi City	Xiaoguan Town	Nanling New Village	113.152	34.6611
2019	Gongyi City	Bamboo Forest Town	Johor Bahru Village	113.101	34.6852
2019	Kaifeng city	Lankao County	Xuchang Village	114.942	34.9326
2019	Ruzhou City	Python Chuan Town	Niujiaoling Village	112.723	33.9629
2019	Ruzhou City	Spa town	Hot spring village	112.649	34.2087
2019	Anyang city	Slip County	Wagangzhai Village	114.598	35.3299
2019	Anyang city	Slip County	Tyranny Village	114.438	35.2541
2019	Changyuan City	Puxi Street	Yunzhai Village	114.585	35.1867
2019	Changyuan City	Zhaodi Town	East Zhaoti Village	114.913	35.3222
2019	Dengzhou City	Xingshan Tourism Management Area	Hanying Village	111.725	32.6588
2019	Yongcheng City	Yindu District	Kakimoto Village	116.511	34.1635
2019	Yongcheng City	Yindu District	Zhanglou Village	116.594	33.9322
2019	Yongcheng City	Yindu District	High-rise village	116.622	33.9117
2019	Xinyang City	Gushi County	Wanggang Village	115.576	32.0047
2019	Zhoukou City	Luyi County	Ohga Village	115.561	33.8574
2019	Zhoukou City	Luyi County	Houshuang Village	115.537	33.8411
2019	Zhoukou City	Luyi County	Wangtun Village	115.056	34.0701
2020	Zhengzhou City	Dengfeng City	Yanglin Village	113.119	34.292
2020	Zhengzhou City	Erqi District	Yuan River Community	113.54	34.6523
2020	Zhengzhou City	Dengfeng City	Xuantian Temple Village	112.985	34.4952
2020	Zhengzhou City	New Mi City	Zhonggou Village	113.2	34.6078
2020	Zhengzhou City	Zhongmu County	Guanduqiao Village	114.053	34.7481
2020	Zhengzhou City	Zhongmu County	Nine Fort Village	114.03	34.9301
2020	Zhengzhou City	Dengfeng City	Fanjiamen Village	113.107	34.558
2020	Zhengzhou City	New Mi City	Shenxian Cave Village	113.274	34.6216
2020	Zhengzhou City	Zhongmu County	Beidi Village	114.135	34.8514
2020	Zhengzhou City	Xinzheng City	Qinggangmiao Village	113.547	34.3341
2020	Kaifeng city	Xiangfu District	Huzhai Village	114.689	34.7791
2020	Kaifeng city	Xiangfu District	Estimating Street Village	114.265	34.6098
2020	Kaifeng city	Xiangfu District	Mawei Village	114.565	34.8318
2020	Kaifeng city	Tongxu County	Yuezhai Village	114.537	34.4753
2020	Kaifeng city	Weishi County	Zaozhu Village	114.103	34.4405
2020	Luoyang City	Yiyang County	Zhao Laotun Village	112.25	34.5868
2020	Luoyang City	Mengjin County	Shangshuogou Village	112.31	34.8945
2020	Luoyang City	Luanchuan County	It's called River Village	111.307	33.8582
2020	Luoyang City	Luanchuan County	New South Village	111.764	33.8764
2020	Luoyang City	Song County	Dragon King Village	112.217	33.7858
2020	Luoyang City	Luoning County	Qianhe Village	111.405	34.3526
2020	Pingdingshan City	Baofeng County	Tongling Village	113.088	33.8386
2020	Pingdingshan City	Baofeng County	Mabei Village	113.046	33.8156
2020	Pingdingshan City	Baofeng County	Tangwa Village	113.013	33.8666
2020	Pingdingshan City	Lushan County	Taipingbao Village	112.747	33.8411
2020	Pingdingshan City	Ye County	Yanglingzhuang Village	113.236	33.4287
2020	Pingdingshan City	Lushan County	Sigou Village	112.639	33.6496
2020	Pingdingshan City	Hao County	Worship Temple Village	113.286	33.8614
2020	Pingdingshan City	Hao County	Yaozhuang Village	113.278	33.8746
2020	Pingdingshan City	Hao County	Xiaocuizhuang Village	113.278	33.8662
2020	Pingdingshan City	Hao County	Xiezhuang Village	113.272	33.8663
2020	Pingdingshan City	Lushan County	Huanggou Village	112.622	33.6952
2020	Pingdingshan City	Lushan County	Shixiagou Village	112.782	33.8174
2020	Pingdingshan City	Wugang City	Ji Village	113.566	33.2233
2020	Xinxiang City	Fengqiu County	Chen Qiao Village	114.429	34.9605
2020	Xinxiang City	County	Jinghua Village	113.771	35.1886
2020	Xinxiang City	Huixian City	Weigou Village	113.696	35.677
2020	Xinxiang City	Huixian City	Xinzhuang Village	113.681	35.6989
2020	Xinxiang City	Huixian City	Wangzhuang Village	113.647	35.3536
2020	Weihui City	LongShiTou District	Beizhuang Village	114.009	35.6548
2020	Weihui City	LongShiTou District	Tuchi Village	113.878	35.6629
2020	Weihui City	LongShiTou District	Liyu Village	114.019	35.6825
2020	Xinxiang City	County	Dazhaoying Village	113.783	35.2774
2020	Qinyang City	Changping County	Jiudu Village	112.98	35.2583
2020	Jiaozuo City	Zhongzhan District	Beizhu Village	113.168	35.2103
2020	Jiaozuo City	Zhongzhan District	Twelve Clubs Village	113.138	35.3012
2020	Mengzhou City	Locust Tree Township	Ancient Zhoucheng Village	112.651	34.9463
2020	Jiaozuo City	Boai County	Xuwan Village	112.993	35.2134
2020	Jiaozuo City	Xiuwu County	Great Nanpo Village	113.324	35.3456
2020	Jiaozuo City	Wenxian	Guxian Village	113.005	34.9529
2020	Jiaozuo City	Municipal demonstration area	Zhaibuchang Village	113.118	35.1408
2020	Jiaozuo City	Wuchen County	Xiaodong Village	113.238	35.0777
2020	Anyang city	Linzhou City	Mitsui Village	113.816	35.9332
2020	Anyang city	Linzhou City	Panlong Mountain Village	113.765	36.2991
2020	Anyang city	Linzhou City	Shijiazhuang Village	113.699	35.8984
2020	Anyang city	Linzhou City	Zhanyuan Village	113.89	35.7046
2020	Anyang city	Tangyin County	Tojiuji Village	114.292	35.907
2020	Anyang city	Tangyin County	Tribal villages	114.33	35.9375
2020	Anyang city	Yindu District	Qingliang Mountain Village	114.254	36.1185
2020	Hebi City	Qi County	Oishiwa Village	114.087	35.6652
2020	Hebi City	Heshan District	Shijiagou Village	114.069	35.9281
2020	Hebi City	Kibin District	Gangpo Village	114.356	35.6927
2020	Hebi City	Heshan District	Zhangjiagou Village	114.082	35.9449
2020	Hebi City	Heshan District	Ryugu Village	114.159	36.0373
2020	Hebi City	Kibin District	Xugou Village	114.205	35.7975
2020	Hebi City	Kibin District	Niuhengling Village	114.114	35.861
2020	Hebi City	Jun County	Peizhuang Village	114.46	35.8205
2020	Puyang City	Nanle County	Beizhangzhuang Village	116.09	36.0995
2020	Puyang City	Puyang County	Houzhengzhai Village	115.026	35.556
2020	Puyang City	Taeqian County	Wanglou Village	115.808	35.9572
2020	Puyang City	Qingfeng County	Shijiazhuang Village	115.182	35.9583
2020	Puyang City	Puyang County	Xixinzhuang Village	115.031	35.5221
2020	Puyang City	Puyang County	Taoyuan Village	115.108	35.7046
2020	Puyang City	Fan County	Dongzhang Village	115.52	35.8132
2020	Puyang City	Nanle County	Motomura	115.069	36.1049
2020	Puyang City	Qingfeng County	Higashian Kamimuramura	115.216	35.8276
2020	Puyang City	Fan County	Hutun Village	115.541	35.7904
2020	Puyang City	Puyang County	Louchang Lake Village	115.184	35.7272
2020	Puyang City	Qingfeng County	Geying Village	115.118	35.929
2020	Sanmenxia City	Yuchi County	Liuzhuang Village	112.025	34.7847
2020	Lingbao City	Jiaocun Town	Nishiki Village	110.839	34.5192
2020	Sanmenxia City	Lushi County	Longju Village	110.939	33.9605
2020	Sanmenxia City	Yuchi County	Henan Zhuang Village	111.655	34.7772
2020	Sanmenxia City	Lushi County	Yuanzigou Village	111.307	34.0296
2020	Lingbao City	Hangu Town	Liwanyuan Village	110.865	34.5919
2020	Sanmenxia City	Lushi County	Meijia Village	110.975	33.9826
2020	Sanmenxia City	Lushi County	Ancient Tomb Cave Village	111.059	33.7648
2020	Lingbao City	Zhuyang Town	Zhuyang Village	110.716	34.3227
2020	Lingbao City	Zhuyang Town	Shipowan Village	110.652	34.2059
2020	Yuzhou City	Hatoyama Town	Lianzhuang Village	113.183	34.2094
2020	Changge City	FoerlakeTown	Akiso Village	113.808	34.2926
2020	Yuzhou City	Wenshu Town	Fangang Village	113.293	34.1873
2020	Changge City	Guqiao Town	Shizhuang Village	114.05	34.238
2020	Yuzhou City	Mojie Township	Liumen Village	113.172	34.138
2020	Xuchang City	Jian'an District	Suidao Yang Village	113.697	34.0912
2020	Xuchang City	Yanling County	Peizhuang Village	114.269	33.9776
2020	Xuchang City	Yanling County	Yaojia community	114.129	34.0681
2020	Luohe City	Wuyang County	Yuan Ji Village	113.526	33.4734
2020	Luohe City	Yongcheng District	Tsukama Village	113.917	33.6363
2020	Luohe City	Linying County	Huqiao Village	113.775	33.7786
2020	Nanyang City	Wolong District	Dashying Village	112.603	33.0591
2020	Nanyang City	Neixiang County	Kudzu climbing village	111.887	33.4793
2020	Nanyang City	Wancheng District	Liu Songying Village	112.544	32.8409
2020	Nanyang City	Weichuan County	Longquan Village	111.418	33.2343
2020	Nanyang City	Zhenping County	Pingxian Laozhuang	112.259	33.1212
2020	Nanyang City	Tanghe County	Zhangxin Village	113.011	32.6353
2020	Nanyang City	Fangcheng County	Village of Ohekou	112.942	33.4025
2020	Shangqiu City	Xiayi County	Qiuzhuang Village	116.267	34.1864
2020	Shangqiu City	Xiayi County	Sunhouzhai Village	116.285	34.1578
2020	Shangqiu City	Yucheng County	Liuzhuang Village	116.079	34.5407
2020	Shangqiu City	Minquan County	Shicunpu Village	115.225	34.6591
2020	Shangqiu City	Minquan County	Mopo Village	114.927	34.7268
2020	Ningling County	Ningling County	Xiaoluji Village	115.288	34.3514
2020	Shangqiu City	Minquan County	Mahuazhuang Village	115.255	34.7148
2020	Xinyang City	Pingqiao District	Wangzhai Village	113.951	32.4609
2020	Xinyang City	Pingqiao District	Songgang Village	114.257	32.2363
2020	Xinyang City	Gwangsan County	Dongyue Village	114.823	31.9066
2020	Xinyang City	Huhe District	Haojiachong Village	113.908	32.0234
2020	Xinyang City	Luoshan County	Chicken Cage Village	114.405	31.7674
2020	Xinyang City	Xi County	Wandian Village	114.712	31.5738
2020	Xinyang City	Xi County	Bending Willow Village	114.704	32.3983
2020	Xinyang City	Huhe District	Lou Yi Village	113.889	32.1646
2020	Xinyang City	New County	Yang Gaoshan Village	114.708	31.7205
2020	Xinyang City	Mall County	Bao Lou Village	115.25	31.7847
2020	Zhumadian City	Zhengyang County	Da Liu Village	114.468	32.4765
2020	Zhumadian City	Zhengyang County	Bohol Village	114.425	32.7237
2020	Zhumadian City	Queshan County	Xiaozhuang Village	113.699	32.7937
2020	Zhumadian City	Queshan County	Zhugou Village	113.718	32.7843
2020	Zhumadian City	Xiping County	Niuchang Village	113.677	33.2865
2020	Zhumadian City	Suiping County	Lixinglou Village	113.694	33.2197
2020	Zhumadian City	Yuyang County	Red River Village	113.286	32.9438
2020	Zhoukou City	Fugou County	Xiaowangzhuang Village	114.277	34.0708
2020	Zhoukou City	Taikang County	Liuzhai Village	114.996	34.0845
2020	Zhoukou City	Xihua County	Dugang Village	114.515	33.8745
2020	Zhoukou City	Xihua County	Peizhuang Village	114.466	33.7536
2020	Zhoukou City	Xihua County	Dugang Village	114.519	33.8384
2020	Jiyuan City	Dayu Town	Wangzhuang Village	112.394	35.037
2020	Gongyi City	Dayugou Town	Sea Bridge Village	113.075	34.744
2020	Gongyi City	Mihe Town	Bright Moon Village	113.243	34.7173
2020	Ruzhou City	Python Chuan Town	Walnut Orchard Village	112.766	34.0529
2020	Ruzhou City	Lingtou Town	Duanzipu Wang Wan Village	112.879	34.2793
2020	Ruzhou City	Python Chuan Town	Terakami Village	112.691	33.9734
2020	Ruzhou City	Dayu Town	Xingyao Village	113.062	34.2074
2020	Anyang city	Slip County	Shunbuk Village	114.512	35.584
2020	Anyang city	Slip County	Shunnam Village	114.518	35.5706
2020	Changyuan City	Dingluan Town	Guanlu West Village	114.748	35.2694
2020	Changyuan City	Menggang Town	Boyu Village	114.746	35.173
2020	Dengzhou City	Yongdong Town	Zhai Zhuang Village	112.279	32.8484
2020	Yongcheng City	Yindu District	Tanezhuang Village	116.527	34.1463
2020	Xinyang City	Gushi County	Shahe Village	115.598	31.8644
2021	Zhengzhou City	New Mi City	Tianchong Bay Village	113.211	34.5959
2021	Zhengzhou City	Erqi District	Tongshuwa Community	113.561	34.6379
2021	Zhengzhou City	Erqi District	Shenhe Community	113.525	34.6587
2021	Zhengzhou City	New Mi City	Shimojigou Village	113.244	34.5861
2021	Xingyang City	Wangcun Town	Simura	113.248	34.8808
2021	Zhengzhou City	Zhongmu County	Guanjia Village	113.987	34.8976
2021	Xingyang City	Bianshui Town	Nantun Village	113.183	34.8376
2021	Zhengzhou City	Xinzheng City	Pei Ligang Village	113.719	34.4221
2021	Dengfeng City	Daye Town	Zhoushan Village	113.296	34.43
2021	Xingyang City	Bianshui Town	Xingou Village	113.195	34.8304
2021	Kaifeng city	Weishi County	Dulou Horse Village	113.889	34.3833
2021	Kaifeng city	Longting District	Garden Village	114.363	34.8583
2021	Kaifeng city	Qixian District	Liuzhuang Village	114.859	34.2885
2021	Kaifeng city	Longting District	Bandi Village	114.406	34.8647
2021	Kaifeng city	Qixian District	Chengzhuang Village	114.759	34.3276
2021	Kaifeng city	Tongxu County	Chen Zhuang Village	114.46	34.5406
2021	Kaifeng city	Xiangfu District	Liu Russian Village	114.205	34.6301
2021	Kaifeng city	Xiangfu District	Zhang Tian Village	114.442	34.6779
2021	Luoyang City	Luanchuan County	Kurafang Village	111.727	33.9286
2021	Luoyang City	Xin'an County	Tugudong Village	112.085	34.7043
2021	Luoyang City	Yiyang County	Horse raising village	112.01	34.4824
2021	Luoyang City	Xin'an County	Wangcun Village	112.238	34.9195
2021	Luoyang City	Song County	Shapo Village	112.205	34.1476
2021	Luoyang City	Luanchuan County	Wangping Village	111.761	33.9485
2021	Luoyang City	Song County	Huangshui Village	112.256	33.7976
2021	Luoyang City	Luoning County	Caomiaoling Village	111.544	34.2745
2021	Luoyang City	Song County	Dawanggou Village	112.013	33.997
2021	Luoyang City	Yiyang County	Chen Zhai Village	112.085	34.5007
2021	Pingdingshan City	Hao County	Tallimpo Village	113.247	34.0972
2021	Pingdingshan City	Ye County	Liu Wenxiang Village	113.353	33.3565
2021	Pingdingshan City	Lushan County	Kamitu Village	112.46	33.7578
2021	Pingdingshan City	Ye County	Lao Crow Zhang Village	113.287	33.532
2021	Pingdingshan City	Wugang City	Caizhuang Village	113.587	33.2671
2021	Pingdingshan City	Baofeng County	Xingzhuang Village	113.173	33.8876
2021	Pingdingshan City	Wugang City	Wang Damiao Village	113.488	33.3311
2021	Pingdingshan City	Hao County	Wangjiazhuang community	113.281	33.9777
2021	Xinxiang City	County	Liuzhuang Village	113.818	35.1372
2021	Xinxiang City	Huixian City	Phoenix Mountain Village	113.609	35.7792
2021	Xinxiang City	Yuanyang County	Buffalo Zhao Village	114.123	35.0202
2021	Xinxiang City	Huixian City	Chuqiu Village	113.615	35.4778
2021	Weihui City	LongShiTou District	Luohuan Village	113.992	35.6844
2021	Xinxiang City	Fengqiu County	Qingdui Village	114.572	35.1021
2021	Xinxiang City	Huixian City	Nanchenma Village	113.869	35.4289
2021	Weihui City	LongShiTou District	Dinggou Village	113.919	35.6454
2021	Jiaozuo City	Xiuwu County	Shore Village	113.379	35.4192
2021	Jiaozuo City	Liberated areas	Cat Cha Village	113.207	35.2478
2021	Jiaozuo City	Boai County	Tanhuazhuang Village	113.058	35.2831
2021	Jiaozuo City	Xiuwu County	Sun Yao Village	113.365	35.3442
2021	Mengzhou City	Locust Tree Township	Iwayama Village	112.623	34.9748
2021	Jiaozuo City	Sanyo District	Patrol back to the village	113.309	35.3085
2021	Qinyang City	Sanwangzhuang Town	Bon Kiln Village	112.959	35.1969
2021	Jiaozuo City	Wenxian Cuntry	Cangtou Village	112.955	34.8707
2021	Jiaozuo City	Zhongzhan District	Zhaozhuang Village	113.194	35.3056
2021	Anyang city	Linzhou City	Zhongshi Circle Village	113.964	35.8024
2021	Anyang city	Linzhou City	Xiali Street Village	113.8	36.1383
2021	Anyang City	Anyang County	Xipei Village	114.508	36.0491
2021	Anyang city	Linzhou City	Dongjie Village	113.819	35.9205
2021	Anyang city	Tangyin County	Nanzhangjia Village	114.305	35.9255
2021	Anyang city	Yindu District	Higashi Changmu Village	114.183	36.0984
2021	Anyang city	Tangyin County	Little River Village	114.288	35.92
2021	Anyang city	Yindu District	Higashijizen Village	114.085	36.2605
2021	Hebi City	Qi County	Junwangdian Village	114.018	35.706
2021	Hebi City	Shancheng District	Zhongshi Lin Village	114.251	35.9239
2021	Hebi City	Shancheng District	Shenbai Village	114.279	35.8883
2021	Hebi City	Heshan District	Former Shu Village	114.167	36.0428
2021	Puyang City	Hualong District	Higashitamura	115.17	35.7954
2021	Puyang City	Nanle County	Foshan Village	115.157	36.0962
2021	Puyang City	Puyang County	Former Gangdui Village	115.045	35.6226
2021	Puyang City	Nanle County	Suizhuang Village	115.158	36.064
2021	Puyang City	Taeqian County	Xuji Village	115.73	35.9126
2021	Puyang City	Qingfeng County	Zhaojia Village	115.061	35.8404
2021	Puyang City	Taeqian County	Licorice pile village	115.722	35.8542
2021	Sanmenxia City	Lakeside area	Daan Village	111.344	34.8258
2021	Lingbao City	Sihe Township	Temple River Village	111.113	34.4155
2021	Lingbao City	Yangping Town	Great Lakes Village	110.634	34.4405
2021	Lingbao City	Hanguguan Town	Dongzhai Village	110.91	34.6442
2021	Sanmenxia City	Lushi County	Xiji Village	110.937	33.8239
2021	Yuzhou City	Wuliang Town	Longmen Village	113.51	34.3023
2021	Yuzhou City	Hatoyama Town	Minzhuang Village	113.188	34.234
2021	Yuzhou City	Asai Town	Asai Village	113.41	34.286
2021	Yuzhou City	Mojie Township	Chen Zhuang Village	113.21	34.181
2021	Xuchang City	Yanling County	Somura community	114.077	34.1185
2021	Xuchang City	Xiangcheng County	Beiyao Community	113.501	33.7821
2021	Yuzhou City	Asai Town	Grill Village	113.447	34.2756
2021	Xuchang City	Jian'an District	Laozhuang Chen Village	113.976	34.0842
2021	Luohe City	Linying County	Da Li Village	114.023	33.7993
2021	Luohe City	Wuyang County	Buffalo Liu Village	113.683	33.4635
2021	Luohe City	Yongcheng District	Xiying Village	114.038	33.6476
2021	Luohe City	Yongcheng District	Peicheng Village	113.771	33.6757
2021	Luohe City	Source sink area	Caizhuang Village	113.932	33.5004
2021	Nanyang City	Weichuan County	Dangerous Peak Village	111.477	32.9666
2021	Nanyang City	Weichuan County	Ginkgo Shugou Village	111.37	33.2047
2021	Nanyang City	Tongbai County	Beiyangzhuang Village	113.376	32.4464
2021	Nanzhao County	Nanzhao County	Aoping Village	112.259	33.6061
2021	Nanyang City	Sheqi County	Zhouzhuang Village	112.826	33.009
2021	Nanyang City	Xixia County	Tsuchikou Village	111.443	33.397
2021	Nanyang City	Wancheng District	Kuiying Village	112.523	32.7625
2021	Shangqiu City	Ningling County	Chen Zhuang Village	115.246	34.395
2021	Shangqiu City	Liang Park	Mouth tip king village	115.711	34.5894
2021	Ningling County	Ningling County	Rummy Bay Village	115.109	34.456
2021	Shangqiu City	Xiayi County	West Guchang Village	116.403	34.2343
2021	Shangqiu City	Sui County	Jialou Village	115.354	34.3531
2021	Shangqiu City	Sui County	Tulou Village	115.077	34.3179
2021	Shangqiu City	Sui County	Qiaozhai Village	115.12	34.3727
2021	Xinyang City	Pingqiao District	Panzhai Village	114.126	32.2516
2021	Xinyang City	Yinchuan County	Yangang Village	115.251	31.8991
2021	Xinyang City	Gwangsan County	Shuaiwa Village	114.747	31.8066
2021	Xinyang City	Huhe District	Du River Village	114.156	31.9871
2021	Xinyang City	Huhe District	Majiabi Village	113.939	31.9775
2021	Xinyang City	New County	Liu Wan Village	114.716	31.6785
2021	Xinyang City	Mall County	Hanchong Village	115.402	31.7408
2021	Xinyang City	Pingqiao District	Dayan Village	114.244	32.2114
2021	Zhumadian City	Queshan County	Bao Peng Village	113.726	32.7847
2021	Zhumadian City	Yicheng District	Mengzhuang Village	114.127	32.9556
2021	Zhumadian City	Suiping County	Zhutun Village	113.909	33.1364
2021	Zhumadian City	Queshan County	Da Zhaolou Village	114.103	32.6736
2021	Zhumadian City	Zhengyang County	Leigang Village	114.694	32.6568
2021	Zhumadian City	Yuyang County	Daguozhuang Village	113.581	33.0739
2021	Zhoukou City	Xihua County	Former Shao Village	114.149	33.7792
2021	Zhoukou City	Yuncheng County	Jinzhuang Village	115.286	33.5384
2021	Jiyuan City	Chengliu Town	Huashi Village	112.502	35.0494
2021	Jiyuan City	Shaoyuan Town	Neem Tree Village	112.144	35.2076
2021	Sanmenxia City	Potou Town	Qingjian Village	111.537	34.5533
2021	Jiyuan City	Xiaye Town	East River Village	112.282	35.0762
2021	Jiyuan City	Kejing Town	Kawaguchi Village	112.648	35.1842
2021	Gongyi City	Xinzhong Town	Shinnakamura	113.199	34.6951
2021	Gongyi City	Jiajinkou Town	Wolong Village	113.008	34.5396
2021	Gongyi City	Bamboo Forest Town	Longevity Mountain Village	113.123	34.6855
2021	Kaifeng city	Lankao County	Dongbatou Village	114.784	34.9322
2021	Ruzhou City	Jiaocun Town	Weigou Village	113.079	34.1769
2021	Ruzhou City	Sending Town	Pingwang Song Village	112.666	33.9796
2021	Ruzhou City	Mimiao Town	Shichuwang Village	112.977	34.1559
2021	Anyang city	Slip County	Xiaozhuang Village	114.579	35.6074
2021	Changyuan City	Puxi Street	Midun Village	114.617	35.1968
2021	Xinyang City	Gushi County	Yangtze River Village	115.745	31.8653
2021	Zhumadian City	Xincai County	Dazhuang Village	115.191	32.661
