# Supplementary material for: Research on the spatial correlation and formation mechanism between traditional villages and rural tourism
Source: Sci Rep. 2023 May 22;13:8210. doi: 10.1038/s41598-023-35486-w (PMC10202946; doi:10.1038/s41598-023-35486-w)
Supplement: Supplementary file 4 — Supplementary Table S3. [file 41598_2023_35486_MOESM4_ESM.xlsx]

## Sheet: Sheet1
Catalogue of A-level scenic spots in Henan Province
FID	Scenic spot name	Located in the city	grade	Rating time	Longitude	Latitude
1	Shaolin scenic spot	Zhengzhou City	5A	2007	112.949	34.4863
2	Qingming Shanghe Garden	Kaifeng City	5A	2010	114.34	34.8087
3	the Longmen Grottoes	Luoyang City	5A	2007	112.477	34.5588
4	Longtan Grand Canyon	Luoyang City	5A	2013	111.994	34.9606
5	Luoyang Baiyun Mountain Scenic Spot	Luoyang City	5A	2010	111.89	33.6908
6	Laojun Mountain Scenic Spot	Luoyang City	5A	2011	111.658	33.7392
7	Chicken crown hole scenic spot	Luoyang City	5A	2011	111.571	33.7832
8	Yaoshan scenic spot	Pingdingshan City	5A	2011	112.27	33.7229
9	Xinxiang Baligou scenic area	Xinxiang City	5A	2020	113.571	35.614
10	Yuntai Mountain- -Qingtian River	Jiaozuo City	5A	2007	113.01	35.3412
11	Anyang Yin ruins scenic spot	Anyang City	5A	2010	114.325	36.1217
12	The Red Flag Canal · Taihang Grand Canyon Scenic Area	Anyang City	5A	2016	113.717	36.1759
13	Laojie Ridge- -Dinosaur Relics Park scenic area	Nanyang City	5A	2014	111.688	33.2301
14	Chaya Mountain Scenic Spot	Zhumadian City	5A	2015	113.73	33.1302
15	Yongcheng Mangdang Mountain tourist attraction	Yongcheng	5A	2017	116.512	34.17
16	Shennong Mountain Scenic Spot	Jiaozuo City	5A	2010	112.853	35.2192
17	Gubai Dufei yellow tourist area	Zhengzhou City	4A	2014	113.231	34.8807
18	Ancient Baidu Fengle Cherry Garden	Zhengzhou City	4A	2016	113.236	34.8732
19	Central Plains Futa tourist attraction	Zhengzhou City	4A	2013	113.729	34.7233
20	Yellow Emperor hometown scenic spot	Zhengzhou City	4A	2005	113.728	34.4
21	Yinji International Tourism Area	Zhengzhou City	4A	2018
22	Xinmi Fuxi Grand Canyon	Zhengzhou City	4A	2014	113.197	34.6081
23	The Sanquan Lake Scenic Area, Xinmi City	Zhengzhou City	4A	2016	113.219	34.5906
24	Xinmi City Red Stone Forest Scenic Area	Zhengzhou City	4A	2017	113.265	34.578
25	Xinmi City Lingya Mountain tianye cave	Zhengzhou City	4A	2018	113.355	34.4564
26	Cherry ditch scenic spot	Zhengzhou City	4A	2017	113.595	34.6126
27	Font happy world	Zhengzhou City	4A	2014	113.932	34.7673
28	Zhengzhou · China Green Expo Park	Zhengzhou City	4A	2013	113.933	34.7553
29	Jianye · Huayi Brothers Film Town	Zhengzhou City	4A	2020	114.001	34.7763
30	The Yellow River has a rich scenery and an ecological world	Zhengzhou City	4A	2017	113.748	34.9071
31	Yellow River Valley Mara Bay wave bathing beach scenic area	Zhengzhou City	4A	2009	113.567	34.9153
32	Songyang Academy Scenic Spot	Zhengzhou City	4A	2004	113.034	34.4803
33	Zhongyue Temple Scenic Spot	Zhengzhou City	4A	2005	113.074	34.4579
34	star observation platform	Zhengzhou City	4A	2020	113.147	34.4009
35	Big Bear Mountain Fairy Valley scenic spot	Zhengzhou City	4A	2020	113.13	34.2802
36	Zhengzhou Garden Expo Park	Zhengzhou City	4A	2018	113.872	34.4589
37	Zhengzhou Yellow River Cultural Park	Zhengzhou City	4A	2002	113.513	34.9537
38	Kaifeng Prefecture	Kaifeng City	4A	2005	114.347	34.7896
39	Kaifeng Bao Gong Temple	Kaifeng City	4A	2001	114.354	34.7907
40	Kaifeng Longting Park	Kaifeng City	4A	2002	114.351	34.8112
41	Great Xiangguo Temple	Kaifeng City	4A	2002	114.355	34.7918
42	Kaifeng City Iron Tower Park	Kaifeng City	4A	2005	114.37	34.8161
43	Long live mountain in Kaifeng	Kaifeng City	4A	2018	114.35	34.8201
44	Chinese calligraphy garden forest of steles	Kaifeng City	4A	2005	114.345	34.8099
45	Tianbo Yangfu Park	Kaifeng City	4A	2020	114.347	34.8107
46	Zhuxian town opened the home	Kaifeng City	4A	2018	114.273	34.6266
47	Heavy crossing ditch	Luoyang City	4A	2005	111.734	33.948
48	Long valley bay	Luoyang City	4A	2002	111.78	33.6782
49	Hold the calf village	Luoyang City	4A	2012	114.278	38.0882
50	adoptive son ditch	Luoyang City	4A	2008	111.687	33.7302
51	Funiu Mountain Ski Resort Park	Luoyang City	4A	2009	111.484	33.7522
52	Tianhe Grand Canyon	Luoyang City	4A	2017	111.327	33.817
53	Luanchuan County Zhuhai Wildlife Park	Luoyang City	4A	2020	111.715	33.9147
54	Wangfujing Bamboo Sea Scenic Spot	Luoyang City	4A	2019	111.534	33.987
55	Shenling Village Scenic Spot	Luoyang City	4A	2007	111.717	34.2729
56	West mount Tai	Luoyang City	4A	2014	113.643	34.5805
57	Dinosaur Valley rafting	Luoyang City	4A	2016	112.239	33.8973
58	Fengxiang hot spring	Luoyang City	4A	2018	112.456	34.5532
59	MuZaling	Luoyang City	4A	2007
60	The Tianchi Mountain National Forest Park	Luoyang City	4A	2007	111.838	34.2502
61	To the mountain scenic area	Luoyang City	4A	2017	111.93	34.8981
62	Dai Meishan scenic spot	Luoyang City	4A	2014	111.96	35.0327
63	The Qiantang Zhizhai Museum	Luoyang City	4A	2013	112.021	34.7381
64	Small bottom	Luoyang City	4A	2008	112.385	34.9212
65	Huaguo Mountain Scenic Spot	Luoyang City	4A	2020	111.844	34.3457
66	Ercheng Cultural Park	Luoyang City	4A	2017	112.409	34.4216
67	The Sui and Tang Dynasties of Luoyang City National Heritage Park	Luoyang City	4A	2019	112.456	34.6808
68	Baima Temple	Luoyang City	4A	2001	112.605	34.7218
69	Guan Lin scenic spot	Luoyang City	4A	2001	112.483	34.6074
70	Luoyang Sui and Tang City ruins Botanical Garden	Luoyang City	4A	2014	112.448	34.6353
71	China's national garden	Luoyang City	4A	2014	112.458	34.6554
72	Chinese lavender manor	Luoyang City	4A	2016	112.515	34.6014
73	Ibin district tulip flower sea happy city	Luoyang City	4A	2018	112.595	34.5535
74	The Yaoshan Grand Canyon in Henan Province	Pingdingshan City	4A	2015	112.379	33.737
75	The thrush valley	Pingdingshan City	4A	2011	112.31	33.797
76	China Mozi Culture tourism area	Pingdingshan City	4A	2018	112.364	33.7657
77	White Turtle Lake National Urban Wetland Park	Pingdingshan City	4A	2019	113.136	33.7669
78	Pingdingshan Museum	Pingdingshan City	4A	2014	113.19	33.764
79	Erlang Mountain Scenic Spot	Pingdingshan City	4A	2010	113.566	33.2668
80	Lantern platform scenic area	Pingdingshan City	4A	2011	113.556	33.1699
81	Xianglong Valley Scenic Spot	Pingdingshan City	4A	2019	113.51	33.1892
82	Sansu Garden Scenic Spot	Pingdingshan City	4A	2012	113.099	34.079
83	Pingdingshan City Xiangshan Pumen Zen Temple	Pingdingshan City	4A	2016	113.193	33.816
84	Yao Zhuang tourist area	Pingdingshan City	4A	2020	113.284	33.8688
85	Xinxiang Huixian County, Wanxian Mountain Scenic Area	Xinxiang City	4A	2005	113.632	35.7412
86	Xinxiang Jinghua Garden Scenic Area	Xinxiang City	4A	2005	113.785	35.188
87	Xinxiang City, Bigan Temple scenic area	Xinxiang City	4A	2011	114.087	35.4661
88	Xinxiang City Lu Wang Ling Scenic Spot	Xinxiang City	4A	2014	113.925	35.4165
89	Xinxiang City, Baoquan tourism resort	Xinxiang City	4A	2015	113.485	35.4504
90	Huixian City, Jiading Mountain scenic area	Xinxiang City	4A	2015	113.644	35.6964
91	Guanshan Scenic Spot, Huixian County	Xinxiang City	4A	2020	113.564	35.555
92	Henan Paaoling Geopark scenic spot	Xinxiang City	4A	2019	114.008	35.6459
93	Weihui City, Longwo Rock Scenic Area	Xinxiang City	4A	2020	113.939	35.6924
94	FenghScenic Area, Xinxiang City	Xinxiang City	4A	2019	113.749	35.0063
95	Tianhe Park, the South-to-North Water Diversion Project	Jiaozuo City	4A	2020	113.367	23.128
96	Hometown mogou scenic spot	Jiaozuo City	4A	2020	112.659	34.9061
97	Chenjiagou scenic spot	Jiaozuo City	4A	2014	113.151	34.9421
98	Wu Zhixian Jiaying view scenic area	Jiaozuo City	4A	2010	113.51	35.0377
99	Jiaozuo Film and Television City	Jiaozuo City	4A	2012	113.208	35.2674
100	Yuanrong Temple Scenic Spot	Jiaozuo City	4A	2010	113.238	35.2744
101	Tangyin Youli City Scenic Area	Anyang City	4A	2005	114.355	35.955
102	The Yuefei Temple Scenic Spot in Tangyin County	Anyang City	4A	2006	114.355	35.9201
103	Anyang Ma Manor Scenic Spot	Anyang City	4A	2009	114.152	36.1513
104	Linzhou City, Wanquan Lake Scenic Area	Anyang City	4A	2016	113.917	35.8447
105	Linzhou Chinese Ancient Chestnut Park	Anyang City	4A	2018	113.748	36.0645
106	A Dou Zhai scenic spot	Hebi City	4A	2020	114.173	36.0438
107	Five rock mountain tourist area	Hebi City	4A	2016	114.11	35.9363
108	Dapi Mountain Scenic Spot	Hebi City	4A	2003	114.559	35.6624
109	Ancient city scenic area	Hebi City	4A	2019	114.544	35.6683
110	Yunmeng Mountain Scenic Spot	Hebi City	4A	2003	114.088	35.619
111	Ancient Lingshan Scenic Spot	Hebi City	4A	2008	114.123	35.6812
112	Chaoyang Mountain Scenic Spot	Hebi City	4A	2018	114.13	35.6527
113	Chaoge Culture Park	Hebi City	4A	2019	114.276	35.676
114	Sangyuan Town · Tai Chi Map Scenic Spot	Hebi City	4A	2020	114.162	35.8096
115	Pu shangyuan	Puyang City	4A	2017	114.953	35.7814
116	Puyang City Northeast Zhuang Acrobatic Culture Park	Puyang City	4A	2019	115.184	35.7964
117	Qicheng Cultural Relics Scenic Spot	Puyang City	4A	2004	115.032	35.7523
118	Shan Guai Memorial Hall	Puyang City	4A	2018	115.223	35.8253
119	Sanmenxia City, Guo State Museum	Sanmenxia City	4A	2002	111.211	34.7859
120	The Swan Lake National Urban Wetland Park	Sanmenxia City	4A	2011	111.148	34.7787
121	Sanmenxia City, the Yellow River Park	Sanmenxia City	4A	2015	111.202	34.7949
122	Yellow River Danxia scenic spot	Sanmenxia City	4A	2001	111.679	34.9305
123	Yangshao Museum	Sanmenxia City	4A	2015	111.784	34.8156
124	Sanmenxia Gannan Mountain National Forest Park	Sanmenxia City	4A	2014	111.222	34.5503
125	Shanzhou pit yard scenic area	Sanmenxia City	4A	2017	111.139	34.6899
126	Lingbao City, Niangniang Mountain scenic area	Sanmenxia City	4A	2015	110.78	34.4668
127	Lingbao City Hanguguan historical and cultural tourist area	Sanmenxia City	4A	2009	110.927	34.6323
128	Lingbao Hanshan Scenic Spot	Sanmenxia City	4A	2013	110.54	34.4723
129	Lingbao City swallow Mountain National forest public	Sanmenxia City	4A	2015	111.089	34.4986
	an area of land for growing plants
130	Lushi County Shuanglong Bay Scenic Area	Sanmenxia City	4A	2014	110.847	33.9934
131	Lushi County, West Henan Grand Canyon Scenic Area	Sanmenxia City	4A	2006	111.151	34.2395
132	West Henan Baicao Garden Scenic Spot	Sanmenxia City	4A	2017	114.112	35.9353
133	Yanling County Jianye Green Base	Xuchang City	4A	2018	114.169	34.1438
134	Bailing Bridge Scenic Spot	Xuchang City	4A	2019	113.785	34.0208
135	Yanling County, Jinyu Vanilla Manor	Xuchang City	4A	2016	114.085	34.0941
136	Yanling County Tangyun ecological tourism area	Xuchang City	4A	2020	114.098	34.1335
137	Yanling County, Chenhuadian Town, Huadu Hot Spring Town	Xuchang City	4A	2014	114.065	34.0821
138	Yanling County colorful land sightseeing and leisure tourism area	Xuchang City	4A	2017	114.097	34.1524
139	China Jun Porcelain Culture Park	Xuchang City	4A	2015	113.516	34.1457
140	Scenic spot of Shenzhou Ancient Town, Yuzhou City	Xuchang City	4A	2018	113.228	34.1193
141	Yanling County Zhongyuan Flower and Wood Expo Park scenic spot	Xuchang City	4A	2005	114.149	34.0971
142	Yuzhou Jun Guan Kiln site museum	Xuchang City	4A	2007	113.479	34.1668
143	Yuzhou City Dahong Village scenic spot	Xuchang City	4A	2013	113.094	34.2436
144	Xu Shen Cultural Park	Luohe City	4A	2014	114.1	33.6104
145	Sha Li River scenic spot	Luohe City	4A	2012	114.022	33.5796
146	South street village scenic spot	Luohe City	4A	2006	113.957	33.8027
147	Shenzhou Bird Garden Scenic Spot	Luohe City	4A	2014
148	Small commercial bridge scenic spot	Luohe City	4A	2014	113.97	33.717
149	Nanyang Wollonggang Wuhou Temple	Nanyang City	4A	2007	112.506	32.9755
150	Baotianman Scenic Spot	Nanyang City	4A	2011	111.917	33.5029
151	The Neixiang County Government Museum	Nanyang City	4A	2005	111.849	33.0484
152	Baotianman Canyon rafting scenic area	Nanyang City	4A	2008	111.92	33.3824
153	Yunlu Mountain Scenic Spot	Nanyang City	4A	2014	112.075	33.3178
154	Central Plains Erlongshan Scenic area	Nanyang City	4A	2018	111.742	33.4805
155	Qifeng Mountain ecological tourism area	Nanyang City	4A	2015	112.98	33.3915
156	Seventy-two pools of scenic spots	Nanyang City	4A	2014	112.967	33.4079
157	Fangcheng Deyun Mountain style Botanical Garden	Nanyang City	4A	2020	113.11	33.1804
158	Sheqi County Shanshan Association Hall	Nanyang City	4A	2011	112.946	33.0556
159	Xiangyan Temple Scenic Spot	Nanyang City	4A	2012	111.441	32.7793
160	Xichuan, Henan Danjiang Grand View Garden Scenic Area	Nanyang City	4A	2020	111.557	32.836
161	Nanzhao Bao Tianman	Nanyang City	4A	2011	112.002	33.5091
162	Nanyang Wuduo Mountain Scenic Area	Nanyang City	4A	2012	112.28	33.3259
163	Huaiyuan Scenic Area	Nanyang City	4A	2016	113.314	32.3699
164	The Stork River Rafting Scenic Spot	Nanyang City	4A	2005	111.477	33.4845
165	Laojun Cave Scenic Spot	Nanyang City	4A	2014	111.66	33.5667
166	The Temple Mountain National Forest Park	Nanyang City	4A	2016	111.461	33.2832
167	Longtan ditch scenic area	Nanyang City	4A	2011	111.614	33.5104
168	International jade city	Nanyang City	4A	2012	112.159	33.0657
169	Shangqiu ancient culture tourism area	Shangqiu City	4A	2006	115.589	34.3623
170	Shangqiu City, Sun and Moon Lake Scenic Spot	Shangqiu City	4A	2017	115.675	34.3726
171	Sui County Beihu Scenic Spot	Shangqiu City	4A	2020	115.067	34.4417
172	Jigong Mountain Scenic Spot	Xinyang City	4A	2005	114.076	31.8121
173	Jigong Mountain Peach Blossom Village Scenic Area	Xinyang City	4A	2018	113.991	31.8434
174	Xinyang City, Nanwan Lake Scenic Area	Xinyang City	4A	2005	113.959	32.0916
175	LingLongHu Ecological culture tourism area	Xinyang City	4A	2017	114.156	31.9914
176	Xinyang Lingshan Scenic Area	Xinyang City	4A	2007	114.234	31.9173
177	The Dasu Mountain National Forest Park	Xinyang City	4A	2017	114.793	31.8649
178	Xinxian County General Xu Shiyou hometown scenic area	Xinyang City	4A	2016	114.994	31.4833
179	Jinlan Mountain National Forest Park	Xinyang City	4A	2018	114.831	31.6506
180	Hubei, Henan and Anhui Soviet area capital scenic area	Xinyang City	4A	2009	114.879	31.6172
181	The Dabie Mountain Camping Park	Xinyang City	4A	2018	114.905	31.5997
182	Xinyang City, Huangbai Mountain National Forest Park	Xinyang City	4A	2014	115.31	31.4361
183	Shangcheng County Diamond Tai (Xihe) ecological tourism area	Xinyang City	4A	2015	115.541	31.7552
184	Diamond Tai cat ear peak scenic spot	Xinyang City	4A	2017	115.475	31.7561
185	The Zhugou Revolution Memorial Hall	Zhumadian City	4A	2010	113.731	32.785
186	Tongshan scenic area	Zhumadian City	4A	2016	113.572	32.7174
187	Nanhai Zen Temple Scenic Spot	Zhumadian City	4A	2010	114.365	32.9933
188	Jinding Mountain Scenic Spot	Zhumadian City	4A	2015	113.834	32.8552
189	Old Leshan Scenic Spot	Zhumadian City	4A	2014	113.916	32.8509
190	God of War Temple Memorial Temple of Lord Guan	Zhoukou municipality	4A	2018	114.645	33.6316
191	TaiHao ling	Zhoukou municipality	4A	2007	114.887	33.7507
192	Jiyuan City, Wangwu Mountain Scenic Area	Jiyuan city	4A	2005	112.283	35.1877
193	Jiyuan City Wulongkou Scenic Area	Jiyuan city	4A	2002	112.68	35.1887
194	Jiyuan City Yellow River Three Gorges Scenic area	Jiyuan city	4A	2010
195	Jiyuan City small ditch back · Galaxy Gorge scenic area	Jiyuan city	4A	2014	112.173	35.2437
196	Kang million manor	Gongyi city	4A	2005	112.951	34.7629
197	Bamboo Forest longevity Mountain scenic area	Gongyi city	4A	2016	113.123	34.6855
198	Du Fu hometown	Gongyi city	4A	2018	113.063	34.7948
199	Lankao Jiao Yulu Memorial Park	Lankao County	4A	2007	114.822	34.8312
200	Feng acupoint temple scenic spot	Ruzhou city	4A	2018	112.895	34.2225
201	The Jiufeng Mountain Scenic Spot in Henan Province	Ruzhou city	4A	2019	112.648	33.9882
202	Daokou ancient town	Huaxian County	4A	2020	114.512	35.5828
203	Hua Zhou Academy	Dengzhou city	4A	2014	112.1	32.673
204	The Huaihai Campaign, Chen Guanzhuang Memorial Hall	Yongcheng	4A	2014	116.583	34.011
205	West Jiuhua Mountain Scenic Spot in Henan Province	Gushi County	4A	2012
206	Lao Tzu's hometown tourist area	Luyi County, Zhoukou City	4A	2007	115.554	33.861
207	HuanCuiyu Scenic Area	Zhengzhou City	3A	2006	113.271	34.6363
208	Tashan tourism and leisure resort area	Zhengzhou City	3A	2020	113.387	34.6291
209	Xingyang Yuxi Garden Scenic Area	Zhengzhou City	3A	2020	113.416	34.7701
210	Daxin home design industrial tourism scenic spot	Zhengzhou City	3A	2020	113.905	34.6996
211	Kooz Mountain Scenic Spot	Zhengzhou City	3A	2006	113.553	34.3328
212	Zheng Guoche Ma Keng	Zhengzhou City	3A	2013	113.736	34.3843
213	I miss you in a red date town	Zhengzhou City	3A	2018	113.761	34.5154
214	Xinmi City Central Plains West Henan Anti-Japanese Memorial Park	Zhengzhou City	3A	2018	113.212	34.5978
215	Xinmi City, the fairy hole forest Park	Zhengzhou City	3A	2009	113.276	34.6213
216	Fishing ditch scenic spot	Zhengzhou City	3A	2020	113.576	34.6363
217	Yanming crab island	Zhengzhou City	3A	2018	114.081	34.8248
218	Zhengzhou City Yellow River Garden mouth tourist area	Zhengzhou City	3A	2006	113.677	34.9036
219	The Yellow River garden	Zhengzhou City	3A	2016	113.622	34.9208
220	Zhengzhou Aquarium	Zhengzhou City	3A	2010	113.658	34.8201
221	Dengfeng City, Fanjiamen Scenic Area	Zhengzhou City	3A	2020	113.106	34.5565
222	Dengfeng city to pick the star building scenic area	Zhengzhou City	3A	2020	113.105	34.2707
223	Zhengzhou City God Temple-Confucian Temple scenic spot	Zhengzhou City	3A	2008	113.691	34.7469
224	Bian Liang Xiao Song City	Kaifeng City	3A	2017	114.311	34.8033
225	The emperor and song grand view	Kaifeng City	3A	2014	114.325	34.7972
226	Ethought Agricultural Carnival	Kaifeng City	3A	2020	114.217	34.6264
227	Thousand chrysanthemum garden	Kaifeng City	3A	2020	114.547	34.4824
228	Yichuan Jianye Green base	Luoyang City	3A	2020	112.691	34.4779
229	Luoyang has a student-industrial and mining tourism scenic spot	Luoyang City	3A	2012	112.111	34.8322
230	Xin'an Hangu Pass Scenic Area	Luoyang City	3A	2017	112.179	34.718
231	The Dinosaur National Geological Park	Luoyang City	3A	2018	112.52	34.0981
232	Long Yin scenic spot	Luoyang City	3A	2014	112.249	33.8574
233	Dongfanghong industrial tour	Luoyang City	3A	2017	112.381	34.6734
234	Luoyang Wan'an Mountain Cultural tourist area	Luoyang City	3A	2019	112.629	34.501
235	Luoyang Song Dynasty name Garden	Luoyang City	3A	2019	112.567	34.6628
236	Wang city park	Luoyang City	3A	2018	112.421	34.6668
237	Tianzi drive six museum	Luoyang City	3A	2005	112.443	34.674
238	Luoyang Museum	Luoyang City	3A	2001	112.452	34.6433
239	Luoyang Quanshun Commercial Co., LTD	Luoyang City	3A	2015	112.456	34.6129
240	The Luoyang Ancient Art Museum	Luoyang City	3A	2013	112.415	34.7331
241	Memorial hall of the Eighth Route Army Office in Luo	Luoyang City	3A	2001	112.481	34.6771
242	Luoyang International Peony Garden	Luoyang City	3A	2013	112.419	34.7244
243	Divine Hill Temple	Luoyang City	3A	2013	112.106	34.5006
244	Mausoleum of Emperor Guangwu of Han Dynasty	Luoyang City	3A	2001	112.595	34.8406
245	Wang Duo former residence	Luoyang City	3A	2001	112.649	34.8107
246	Luoyang three-color pottery art village	Luoyang City	3A	2020	111.38	34.3556
247	The first village of peony painting	Luoyang City	3A	2014
248	The Luoyang Folk Customs Museum	Luoyang City	3A	2001	112.489	34.6796
249	Xixia Yuan Water Conservancy Project Scenic Spot	Luoyang City	3A	2019	112.529	34.8807
250	Luanchuan PanPeach Mountain Scenic Spot	Luoyang City	3A	2018	111.531	33.7711
251	Songxian County Yunyan Temple millennium ginkgo forest	Luoyang City	3A	2019	111.999	33.6458
252	Wan Foshan Forest Park	Luoyang City	3A	2020	112.551	34.9186
253	Two journey home	Luoyang City	3A	2018	112.186	34.2192
254	Baicao Garden tourist scenic spot	Pingdingshan City	3A	2020	113.566	33.2237
255	The China Rock Salt Museum	Pingdingshan City	3A	2018	113.386	33.6122
256	Ye park	Pingdingshan City	3A	2019
257	Colorful Shahe Scenic Spot	Pingdingshan City	3A	2018	113.313	33.661
258	Ye County Government Museum	Pingdingshan City	3A	2006	113.351	33.621
259	Zhanheyuan Lotus Wetland Scenic Area	Pingdingshan City	3A	2017	113.115	33.8402
260	Henan Stone River scenic area	Pingdingshan City	3A	2020	112.806	33.9366
261	Baofeng County Science and Technology Museum	Pingdingshan City	3A	2018	113.083	33.8546
262	The Central Plains Liberation Memorial Hall	Pingdingshan City	3A	2016	113.066	33.855
263	Yinghe Vinegar industry tourism Park	Pingdingshan City	3A	2019	113.05	33.8419
264	Baofeng Wine Industry Tourism Park	Pingdingshan City	3A	2018	113.068	33.8607
265	Baofeng County Ma Street Book Club Folk Park scenic area	Pingdingshan City	3A	2014	113.054	33.818
266	Yaoshan Ski Park	Pingdingshan City	3A	2014	112.272	33.7782
267	Linfeng Manor Scenic Spot	Pingdingshan City	3A	2016	112.783	33.8153
268	Good luck valley scenic spot	Pingdingshan City	3A	2010	112.345	33.7863
269	Old woman village scenic area	Pingdingshan City	3A	2017	112.699	33.9174
270	Lushan County secret hole scenic area	Pingdingshan City	3A	2010	112.543	33.6199
271	Lushan poem scenery Longtan Gorge	Pingdingshan City	3A	2010	112.335	33.6921
272	Educated Youth Garden Scenic Spot	Pingdingshan City	3A	2013	113.176	33.9668
273	Jiaxian Eighth Route Army in western Henan Anti-Japanese Base Area	Pingdingshan City	3A	2018
274	China Datang Jun Porcelain Culture Garden scenic spot	Pingdingshan City	3A	2019
275	Eye Mingquan scenic spot	Pingdingshan City	3A	2020
276	Lanhe ancient ferry scenic spot	Pingdingshan City	3A	2020	113.327	34.0246
277	Danjiang Yuan · Mawan immigrant town	Pingdingshan City	3A	2020
278	Pingdingshan City Culture and Art Center	Pingdingshan City	3A	2019	113.195	33.764
279	Famous men cultural and creative tourism park	Pingdingshan City	3A	2020	113.28	33.7431
280	Huixian Baiquan Scenic Spot	Xinxiang City	3A	2005	113.785	35.4883
281	Longquan Garden Scenic Spot	Xinxiang City	3A	2008	113.826	35.2074
282	Hui County Qiugou scenic spot	Xinxiang City	3A	2010	113.652	35.8169
283	Henan Yellow River Old Road forest Park	Xinxiang City	3A	2010	114.179	35.2748
284	Liu Zhuang scenic spot	Xinxiang City	3A	2011	113.818	35.1371
285	Jia Lian Ecological Park	Xinxiang City	3A	2017	114.289	35.105
286	Fengqiu County Qinglong Lake Scenic Area	Xinxiang City	3A	2020	114.598	34.9519
287	Weihui City, Dayu Lake Scenic Area	Xinxiang City	3A	2020	114.048	35.3799
288	Daxin "magic number house" industrial tourism scenic area	Xinxiang City	3A	2020	113.919	35.0282
289	Jiaozuo City Forest Zoo	Jiaozuo City	3A	2018	113.192	35.2246
290	Beautiful source ditch	Jiaozuo City	3A	2020
291	Jiaozuo Science and Technology Museum	Jiaozuo City	3A	2016	113.267	35.208
292	Taihang Bo Bamboo Garden Scenic Area	Jiaozuo City	3A	2018	113.026	35.1458
293	Huatian water town north west shang	Jiaozuo City	3A	2020	113.169	35.165
294	Han Yu cemetery	Jiaozuo City	3A	2003	112.717	34.9044
295	West Dajing 1919 Cultural Tourism Scenic area	Jiaozuo City	3A	2020
296	Mengniu Dairy industry industrial tourism area	Jiaozuo City	3A	2011
297	Jiaozuo City Taiji Sports Center	Jiaozuo City	3A	2018	113.279	35.2071
298	Sanlida bow and arrow cultural tourism area	Jiaozuo City	3A	2018	113.305	35.2831
299	Moon mountain temple	Jiaozuo City	3A	2018	113.054	35.2196
300	Shengbo Health Industrial Park	Jiaozuo City	3A	2019	113.483	35.0779
301	Jinling Po Taihang Art Town	Jiaozuo City	3A	2018	113.327	35.3934
302	Anyang Yuan Lin Scenic Spot	Anyang City	3A	2018	114.354	36.1261
303	Linzhou City, Tianping Mountain Scenic Area	Anyang City	3A	2009	113.714	36.0566
304	Linzhou City Wanbao Mountain Scenic Area	Anyang City	3A	2017	113.924	36.2832
305	Linzhou City Wulong Cave Scenic Area	Anyang City	3A	2017	113.937	35.7194
306	Linzhou City Huanghua God Garden scenic spot	Anyang City	3A	2006	113.727	36.0925
307	Linzhou City Taihang roof ridge	Anyang City	3A	2012	113.754	36.2358
308	Linzhou City, Baijian Mountain Scenic Area	Anyang City	3A	2016	113.711	35.8822
309	Linzhou Taihang Mountain Forest Sports Park	Anyang City	3A	2018	113.739	36.1113
310	Long'an District Changchun View Scenic Spot	Anyang City	3A	2017	114.101	36.0397
311	Zhuanxu DiKu Ling Sanyang Village Site Scenic Spot	Anyang City	3A	2006	114.76	35.7344
312	Tangyin County Bian Que Temple scenic area	Anyang City	3A	2015	114.429	35.8661
313	Anyang Tianzhiyao Scenic spot	Anyang City	3A	2016	114.429	35.9938
314	Iron and Steel Industrial Scenic Spot	Anyang City	3A	2019	114.288	36.1135
315	Long'an District Huanghe Canyon Scenic Area	Anyang City	3A	2020	114.052	36.0051
316	Central Plains Anti-Japanese War first village-Peizhuang scenic area	Hebi City	3A	2019	114.455	35.8202
317	Pick star platform scenic spot	Hebi City	3A	2010	114.195	35.607
318	King Zhou Hall scenic spot	Hebi City	3A	2019	114.013	35.7107
319	Qi River Wetland Park Scenic Area	Hebi City	3A	2019	114.216	35.7841
320	Jinshan tourist area	Hebi City	3A	2008	114.223	35.8011
321	Longgang Cultural Town Scenic Spot	Hebi City	3A	2020	114.358	35.6894
322	Stone forest conference site	Hebi City	3A	2018	114.251	35.9176
323	Heming Lake Scenic Spot	Hebi City	3A	2019	114.271	35.9063
324	Shangshu mansion scenic spot	Hebi City	3A	2020	114.194	35.9019
325	Acrobatic cultural tourism park	Puyang City	3A	2016	115.184	35.7964
326	Puyang Hui Park scenic area	Puyang City	3A	2006	115.036	35.6929
327	PuShui town	Puyang City	3A	2019	115.025	35.6783
328	Maolou ecological tourism area	Puyang City	3A	2002	115.428	35.659
329	Zhongyuan Lotus Garden Scenic area	Puyang City	3A	2016	115.553	35.7855
330	Cang Jie Culture Museum	Puyang City	3A	2016	115.055	36.157
331	The Sanmenxia Dam Scenic Area	Sanmenxia City	3A	2001	111.344	34.8277
332	Yuzhou City Zhangjiazhuang red River Valley scenic area	Xuchang City	3A	2019	113.093	34.2126
333	Xiangcheng County Ziyun Lei Cave Scenic area	Xuchang City	3A	2019	113.412	33.7812
334	Shengtian century-old powder workshop	Xuchang City	3A	2019
335	Changge City Xinliang source eco-tourism resort	Xuchang City	3A	2015	113.803	34.2853
336	Spring and Autumn Tower Scenic Spot	Xuchang City	3A	2004	113.828	34.0257
337	Yuzhou Datang. Tang Jun museum	Xuchang City	3A	2018
338	Jian'an District Yang Shuicai Memorial Hall	Xuchang City	3A	2016	113.698	34.0893
339	Wei Du District Cao prime Minister mansion scenic area	Xuchang City	3A	2010	113.827	34.0315
340	Xiangcheng County Chairman MAO Memorial Hall	Xuchang City	3A	2016	113.477	33.8649
341	Forest botanical garden	Xuchang City	3A	2007	113.507	34.1653
342	Yuzhou City Tianbao Jun Porcelain Culture Park	Xuchang City	3A	2018	113.516	34.1457
343	Yuzhou City strong wind mouth scenic area	Xuchang City	3A	2020	113.188	34.1608
344	Xuchang Museum	Xuchang City	3A	2020	113.852	34.0321
345	Yanling County Baihua Fruit Park scenic spot	Xuchang City	3A	2020	114.091	34.1146
346	Yuzhou City Central Plains homesickness town big wood factory	Xuchang City	3A	2020	113.543	34.2849
347	Sha Li Spring Ecological Park	Luohe City	3A	2015	113.921	33.5812
348	Shuiyun Huaxi Wetland Park	Luohe City	3A	2020	106.677	26.44
349	Chen Xingju Memorial Hall	Luohe City	3A	2010	113.927	33.7642
350	Huanglong Wetland Park	Luohe City	3A	2018	113.964	33.8234
351	Jia Hu Wine Culture Park	Luohe City	3A	2018
352	Jia hu Site Archaeological Park	Luohe City	3A	2018	113.667	33.6128
353	Hu Qiao scenic spot	Luohe City	3A	2019	114.1	33.6563
354	The Shahe National Wetland Park	Luohe City	3A	2018	113.821	33.6019
355	Zhongwang Outlets Shopping Plaza	Luohe City	3A	2019	113.968	33.5723
356	Nanyang Han Painting Hall	Nanyang City	3A	2006	112.506	32.9709
357	Chinese rose garden	Nanyang City	3A	2015	112.608	33.0644
	(Nanyang Chinese Rose Expo Park)
358	Nanyang return to zero cultural village scenic area	Nanyang City	3A	2020	112.473	32.9252
359	The Zhang Zhongjing Museum in Nanyang	Nanyang City	3A	2006	112.554	32.9973
360	Longwan hot spring tourism resort area	Nanyang City	3A	2013	112.562	32.9624
361	Nanyang Governor Yamen Museum	Nanyang City	3A	2020	112.537	32.9927
362	Sitting in the Zen Valley scenic spot	Nanyang City	3A	2007	111.444	32.7916
363	Eight Immortals Cave Scenic Spot	Nanyang City	3A	2018	111.55	32.8743
364	South call white river rafting	Nanyang City	3A	2010	112.118	33.566
365	Tongbai red leaf scenic spot	Nanyang City	3A	2016	113.63	32.619
366	Tongbai Revolution Memorial Hall	Nanyang City	3A	2015	113.41	32.3518
367	Funiu Underground River Scenic Area	Nanyang City	3A	2012	111.587	33.4732
368	Five scenic spots	Nanyang City	3A	2007	111.663	33.5164
369	Yunhua Bat Cave Scenic Spot	Nanyang City	3A	2017
370	The Central Plains Lotus Expo Park	Nanyang City	3A	2018	112.164	32.9611
371	Jade carving master Creative Garden	Nanyang City	3A	2018	112.184	33.026
372	Guangquan Valley Scenic Spot	Nanyang City	3A	2019	112.205	33.1385
373	The Shizhu Mountain Forest Park	Nanyang City	3A	2010	113.002	32.445
374	Suqi Battle Memorial	Shangqiu City	3A	2011	115.073	34.4539
375	Sui County Chengkuang ancient city	Shangqiu City	3A	2017	114.928	34.4047
376	Wanggongzhuang cultural tourism scenic spot	Shangqiu City	3A	2009	115.292	34.8251
377	Zhaohongpo folk culture tourism scenic spot	Shangqiu City	3A	2020
378	Zhuangzi cultural center	Shangqiu City	3A	2016	115.181	34.6463
379	Rong Changhu Scenic Area Management Center	Shangqiu City	3A	2016	115.31	34.0859
380	Xiayi County longevity culture scenic spot	Shangqiu City	3A	2018	116.152	34.2208
381	Shangqiu Yellow River Old Road National Forest Park	Shangqiu City	3A	2006	115.616	34.5645
382	Xiayi County Long Harbor scenic area	Shangqiu City	3A	2020	116.212	34.2373
383	Hubei, Henan and Anhui Revolutionary Memorial Hall	Xinyang City	3A	2011	114.062	32.1452
384	Xinyang Wenxin Tea Village	Xinyang City	3A	2017	113.916	32.0136
385	Xinyang Wuquxia Forest Park	Xinyang City	3A	2017	113.83	32.179
386	Xinyang Calligraphy and Painting Academy ecological culture tourism area	Xinyang City	3A	2018	114.08	32.0301
387	Xinyang Haotang Scenic Spot	Xinyang City	3A	2018	114.214	32.0602
388	Luoshan County Hejiachong scenic area	Xinyang City	3A	2009	114.299	31.8166
389	Deng Yingchao ancestral Residence Memorial Hall	Xinyang City	3A	2008	114.904	32.007
390	Jiujieling ecological tourism scenic spot	Xinyang City	3A	2019	114.748	31.8066
391	Wang Dawan Conference Site Memorial Hall	Xinyang City	3A	2009	115.01	31.8369
392	Guangshan County Huchang ecological scenic spot	Xinyang City	3A	2016	115.02	31.8702
393	Pig Mountain Circle ecological tourism scenic spot	Xinyang City	3A	2018
394	Huangguo Old City Scenic Spot	Xinyang City	3A	2011
395	Huanghuai Great Harvest Village World Scenic Spot	Xinyang City	3A	2015
396	Yellow Lake Cultural and ecological tourism area	Xinyang City	3A	2020
397	Pugongshan Mine Park, Xixian County, Xinyang City, Henan Province	Xinyang City	3A	2019	114.732	32.3049
398	Liu Deng Dajun crossed the Huai Memorial Hall	Xinyang City	3A	2018	114.746	32.3259
399	State Forest Park	Xinyang City	3A	2018	114.721	32.3604
400	Xixian Gulai State Cultural Park	Xinyang City	3A	2020	114.981	32.5609
401	interest County Longhu Park	Xinyang City	3A	2020	114.76	32.35
402	Lvkangyuan Scenic Spot	Xinyang City	3A	2018	114.902	31.513
403	Qilongshan Jiangzhai Scenic Area	Xinyang City	3A	2019	115.027	31.6955
404	Dabie Mountain Ancient Tree Museum Park	Xinyang City	3A	2018	114.941	31.5712
405	Xinxian County, Dingli Bay Scenic Area	Xinyang City	3A	2018	114.956	31.7357
406	Xihe ancient village	Xinyang City	3A	2017	115.029	31.6293
407	MAO shop bay	Xinyang City	3A	2020	115.081	31.6542
408	Tian shop Wan scenic area	Xinyang City	3A	2017	114.985	31.538
409	Qilong Ridge Scenic Spot	Xinyang City	3A	2018	114.836	31.7713
410	Wuzhanling ecological tourism resort	Xinyang City	3A	2019	114.71	31.6686
411	Xinxian Mohe Canyon Scenic Area	Xinyang City	3A	2020
412	Honglian Cultural Park	Xinyang City	3A	2018	114.709	31.5935
413	General Zheng Weishan's hometown scenic spot	Xinyang City	3A	2011	114.865	31.5337
414	East and West Lake Scenic Spot	Xinyang City	3A	2018	115.427	32.4462
415	Shangcheng County homesick valley scenic area	Xinyang City	3A	2020	115.215	31.8311
416	Shigu Mountain Scenic Spot	Xinyang City	3A	2020	115.302	31.6629
417	Tangquanchi Scenic Spot	Xinyang City	3A	2006	115.358	31.6903
418	Yupo Laoji Ecological Culture Park	Zhumadian City	3A	2017	114.08	33.371
419	Zhugou Martyrs Cemetery	Zhumadian City	3A	2019	113.732	32.7985
420	The Temporary Public Security Commission Memorial Hall	Zhumadian City	3A	2017	114.708	31.5934
421	Liuzhuang Paddy Park	Zhumadian City	3A	2019	114.109	32.6624
422	Huaxia Metallurgical Iron Cultural Park	Zhumadian City	3A	2019	113.671	33.2534
423	Hubei and Henan border provincial Party Committee revolutionary memorial hall tourist area	Zhumadian City	3A	2014	113.613	32.779
424	Blue Sky and Sesame Town Scenic Spot	Zhumadian City	3A	2019	114.665	32.9891
425	Shanghe City Scenic Spot	Zhumadian City	3A	2015	114.615	32.9614
426	Jiaozi Mountain Equestrian Club Scenic Spot	Zhumadian City	3A	2017	113.565	33.0741
427	Baiyun Mountain scenic area	Zhumadian City	3A	2013	113.562	32.8536
428	Pangu Mountain Scenic Spot	Zhumadian City	3A	2016	113.309	32.6182
429	Chaya Mountain Satellite People's Commune Old Site Museum	Zhumadian City	3A	2019	113.747	33.2056
430	Royal station	Zhumadian City	3A	2020	114.004	32.9345
431	Three autumn vinegar expo garden	Zhumadian City	3A	2020	114.105	32.9709
432	Ye's manor	Zhoukou municipality	3A	2017	114.476	33.6558
433	Yellow pan area ecological tourism area	Zhoukou municipality	3A	2017	114.61	33.6399
434	Ming River ecological tourism area	Zhoukou municipality	3A	2020
435	Yuan Zhai ancient folk dwellings (containing water village Yuanresidence)	Zhoukou municipality	3A	2017	114.541	32.6721
436	The old city of Nanton	Zhoukou municipality	3A	2020	114.849	33.4389
437	The Chinese locust garden	Zhoukou municipality	3A	2012	115.101	33.4171
438	Nuwa city	Zhoukou municipality	3A	2017	114.513	33.8757
439	Cherry garden	Zhoukou municipality	3A	2015	114.875	33.6717
440	General Ji Hongchang Memorial Hall	Zhoukou municipality	3A	2010	114.413	34.0418
441	Solo garden	Zhoukou municipality	3A	2011	114.888	33.7498
442	String platform	Zhoukou municipality	3A	2011	114.883	33.7257
443	Jiyuan city double-room rural tourism scenic spot	Jiyuan city	3A	2018	112.394	35.037
444	Jiyuan Yili Dairy Industrial Tourism Scenic Spot	Jiyuan city	3A	2016	112.66	35.0971
445	Jiyuan City, Nanshan Children's Park	Jiyuan city	3A	2018	112.493	35.0549
446	Wangzhuang rural tourism attractions	Jiyuan city	3A	2018	114.909	33.7507
447	Henan Province Fuxi Mountain Snow Cave scenic area	Gongyi city	3A	2006	113.17	34.6598
448	Gongyi Grottoes Temple	Gongyi city	3A	2008	113.034	34.8215
449	Zhengzhou Qinglong Mountain Ciyun Temple scenic spot	Gongyi city	3A	2009	113.074	34.6674
450	The ancient city of crescent moon	Gongyi city	3A	2017	113.03	34.8056
451	Bamboo cattle village	Gongyi city	3A	2020	113.114	34.6641
452	Lankao County Cultural Exchange Center scenic spot	Lankao County	3A	2020	114.84	34.8421
453	China Ru porcelain town	Ruzhou city	3A	2019	112.81	34.0761
454	Strange slope scenic area	Ruzhou city	3A	2008	123.637	42.0604
455	Ruhe Beach Park	Ruzhou city	3A	2019	112.853	34.1288
456	The Ruzhou Celadon Museum	Ruzhou city	3A	2020	112.879	34.1761
457	Hong Bao Ru Porcelain Culture Park	Ruzhou city	3A	2020	113.068	34.2701
458	Danyang Lake Scenic Spot	Ruzhou city	3A	2019	119.77	32.0344
459	Rushui Bay Scenic Spot	Ruzhou city	3A	2019	112.845	34.1431
460	Wagang village	Huaxian County	3A	2017	114.62	35.3303
461	Changyuan City, Chinese Cuisine and Culture Museum	Changyuan city	3A	2018	114.659	35.18
462	Dalang mouth ancient town	Changyuan city	3A	2018	114.928	35.3732
463	Changyuan week 8 small town	Changyuan city	3A	2018	114.654	35.218
464	The Museum of Camel Man Medicine	Changyuan city	3A	2018	114.658	35.1347
465	Flower cloud village	Changyuan city	3A	2020	114.585	35.1867
466	LAN dream water world	Dengzhou city	3A	2017	112.174	32.6527
467	South-North Water Diversion Dan Battle Memorial Hall	Dengzhou city	3A	2020	111.727	32.6587
468	Collection of rural tourism scenic spots	Yongcheng	3A	2017
469	Yongcheng Taiqiu ecological folk culture	Yongcheng	3A	2016	115.608	34.3696
	tourist attraction
470	Yongcheng Confucius Mountain Scenic Area	Yongcheng	3A	2020	116.489	34.1782
471	Chen Yuanguang ancestral temple	Gushi County	3A	2013	115.887	32.2812
472	Henan Province, Anshan Provincial Forest Park	Gushi County	3A	2012	115.91	32.223
473	Huayang Lake Scenic Spot	Gushi County	3A	2010	115.734	31.8481
474	The Laozi History Museum	Zhoukou municipality	3A	2020	115.519	33.8613
475	Upper clear lake	Zhoukou municipality	3A	2018	115.466	33.8709
476	Xincai County Shuiyun Tianjie Scenic area	Xincai County	3A	2018	114.964	32.7357
477	New CAI County Caihongfang Wine Culture Park	Xincai County	3A	2018	114.981	32.762
478	Xinzheng Museum	Zhengzhou City	2A	2018	113.723	34.3998
479	Ouyang Xiu Cemetery Memorial Hall	Zhengzhou City	2A	2017	113.607	34.4006
480	The Jiuli Mountain Scenic Area of Xinmi City	Zhengzhou City	2A	2014	113.382	34.3846
481	Dengfeng kiln	Zhengzhou City	2A	2014	113.002	34.4163
482	Shanshaanxi Guild	Kaifeng City	2A	2014	114.353	34.7974
483	Liu Shaoqi is in the Kaifeng Exhibition hall	Kaifeng City	2A	2014	114.36	34.7975
484	Taoist Temple of Lasting Celebrations	Kaifeng City	2A	2014	114.346	34.7924
485	Yuwangtai Park, Kaifeng City	Kaifeng City	2A	2014	114.37	34.7695
486	Yue Fei Temple, Zhu Xian Town	Kaifeng City	2A	2014	114.264	34.6127
487	Yanshi City Mall Museum	Luoyang City	2A	2016	112.78	34.7258
488	Longmen aquarium	Luoyang City	2A	2013	112.474	34.5911
489	Longma negative map temple	Luoyang City	2A	2015	112.623	34.8309
490	The Dingdingmen Site Museum	Luoyang City	2A	2013	112.467	34.6316
491	Muzaling Fast Dragon Ski Resort	Luoyang City	2A	2019
492	Louzigou Sports and leisure town	Pingdingshan City	2A	2020	114.363	34.8241
493	Flower Expo Park scenic spot	Pingdingshan City	2A	2020	114.152	34.0983
494	Yanshan Lake Water Conservancy Scenic Area	Pingdingshan City	2A	2012
495	Baofeng County Naodian Town xiaohe Ecological Park	Pingdingshan City	2A	2018	113.227	33.8224
496	Pingdingshan City, Zhaoping Lake Scenic Area	Pingdingshan City	2A	2016	112.751	33.7456
497	The Qinyang Zhu Zaiyu Memorial Hall	Jiaozuo City	2A	2006	112.944	35.092
498	Qinyang Cao Jin Memorial Hall	Jiaozuo City	2A	2020	112.943	35.0811
499	Longquan Lake Park Scenic Area	Jiaozuo City	2A	2018	113.42	35.0903
500	In Zhuangsandu Bay	Jiaozuo City	2A	2018	112.989	35.2294
501	Boai Yi sai meat industry	Jiaozuo City	2A	2018	113.043	35.1522
502	NingCheng park	Jiaozuo City	2A	2016	113.463	35.2339
503	Little bottom love park	Jiaozuo City	2A	2018	113.04	35.2985
504	Bonong dairy industrial tourism area	Jiaozuo City	2A	2018	114.349	34.7948
505	Yuntai Xiaoqi Theme Park	Jiaozuo City	2A	2018	113.41	35.3818
506	Boai Park	Jiaozuo City	2A	2018	113.067	35.1865
507	Happy Lake Park	Jiaozuo City	2A	2018	113.088	35.1648
508	Li Shangyin Cultural Park	Jiaozuo City	2A	2020	114.301	34.8768
509	Yuntai ice chrysanthemum green planting base	Jiaozuo City	2A	2018	113.498	35.1671
510	Linzhou City Honggu Mountain Scenic Area	Anyang City	2A	2015	113.696	36.0122
511	Linzhou City temple wilderness folk custom village	Anyang City	2A	2018	113.72	36.1448
512	Long'an District	Anyang City	2A	2017	114.343	36.0437
513	Wax Plum Garden in Anyang, China	Anyang City	2A	2010	114.2	34.4171
514	Long'an District Shuangfeng Mountain snow cave scenery	Anyang City	2A	2018	114.063	35.9831
515	Anyang Tianning Temple tourist scenic spot	Anyang City	2A	2007	114.35	36.0976
516	Anyang Zhangde Fu City God Temple	Anyang City	2A	2015	114.355	36.0963
517	Anyang City Urban and rural Planning Exhibition Hall	Anyang City	2A	2018	114.4	36.0958
518	Anyang County, in the Zhanghe Bay tourist area	Anyang City	2A	2013	113.959	36.2468
519	Jingke Tomb Scenic Spot	Hebi City	2A	2015
520	Chenghuang Temple	Puyang City	2A	2009	115.018	35.7011
521	Emperor shun hometown	Puyang City	2A	2009	115.004	35.6991
522	The Chanyuan Pact Memorial Hall	Puyang City	2A	2019	115.011	35.7032
523	Xixinzhuang red tourist attraction	Puyang City	2A	2019	115.018	35.7858
524	Gong Xihua hometown	Puyang City	2A	2019	115.552	33.8638
525	The Yellow River Folk Customs Museum	Puyang City	2A	2019	115.339	35.6207
526	Dunqiu farm	Puyang City	2A	2015	115.005	35.9082
527	Red station	Puyang City	2A	2018	115.184	35.8336
528	Qingfeng Mountain tourist area	Sanmenxia City	2A	2012	111.929	34.7376
529	Liu Shaoqi's old residence	Sanmenxia City	2A	2013	111.773	34.7561
530	Sanmenxia City, Shangyang Garden Scenic Area	Sanmenxia City	2A	2012	111.192	34.7591
531	Lingbao City Jingshan Yellow Emperor cast ding of the original wind Scenic area	Sanmenxia City	2A	2001	110.686	34.5428
532	Iron Buddha Temple, Changge City	Xuchang City	2A	2013	113.775	34.2991
533	Xiangcheng County Baining Gang Wuyue Temple scenic area	Xuchang City	2A	2011	113.623	33.7216
534	Ziyun Mountain Scenic Spot of Xiangcheng County	Xuchang City	2A	2006	113.408	33.7793
535	Yuzhou City Pingshan Jun kiln scenic area	Xuchang City	2A	2018	113.478	34.1676
536	Yuzhou City, Yuzhou Xuanhe Ceramic Museum	Xuchang City	2A	2015	113.479	34.144
537	Changge City Chairman MAO Memorial Hall	Xuchang City	2A	2012	113.766	34.2255
538	Jinding Jun Kiln, Shenhou Town, Yuzhou City	Xuchang City	2A	2014	113.215	34.1284
539	The Xuchang Tower Culture Museum	Xuchang City	2A	2020	113.837	34.0176
540	incarnation of taixingguo Temple	Luohe City	2A	2009	113.888	33.6135
541	The Wanxi Local Home Rule Museum	Nanyang City	2A	2008	111.855	33.0485
542	Wanghua Lake Scenic Spot	Nanyang City	2A	2004	113.06	33.1865
543	Mahayana Mountain Scenic Spot	Nanyang City	2A	2006	113.121	33.1741
544	Fahai Temple Scenic Spot	Nanyang City	2A	2005	113.874	35.3422
545	Fengshan Geopark	Nanyang City	2A	2012	111.053	33.2733
546	Dongguan mosque	Shangqiu City	2A	2014	115.338	34.444
547	Yuanjiashan Scenic Spot	Shangqiu City	2A	2014
548	Baiyun Zen Temple	Shangqiu City	2A	2006	114.969	34.5646
549	East Henan Bamboo Sea Cultural scenic spot	Shangqiu City	2A	2019	115.608	34.3696
550	No.1 cultural scenic spot	Shangqiu City	2A	2020	115.794	34.4601
551	Mulan garden	Shangqiu City	2A	2020	116.139	34.1891
552	Guquanshan ecological agriculture sightseeing Park	Zhumadian City	2A	2019	113.773	33.1626
553	Longtiangou Scenic Spot	Zhumadian City	2A	2013	113.667	33.2055
554	Tai Chi Villa tourist scenic spot	Zhumadian City	2A	2014	114.567	32.6882
555	South China sea park	Zhumadian City	2A	2015	114.047	32.9681
556	CAI Mingyuan Park Scenic Spot	Zhumadian City	2A	2009	114.26	33.2565
557	And garden scenic spot	Zhumadian City	2A	2016	113.338	32.757
558	Lei Zu Garden Scenic Spot	Zhumadian City	2A	2017	114.049	33.3802
559	Huawei Folk Culture Museum	Zhoukou municipality	2A	2010	114.664	33.6023
560	Central Plains Folk Garden	Zhoukou municipality	2A	2007	115.38	33.6513
561	Happy plum garden	Zhoukou municipality	2A	2020	115.142	33.6472
562	Xie 'an's hometown Culture Park	Zhoukou municipality	2A	2011	114.822	33.9136
563	WanHeLai. Tianning tourist shopping park	Zhoukou municipality	2A	2012	114.868	34.0668
564	Ecological amusement park	Zhoukou municipality	2A	2010	114.652	33.6609
565	Du Gang Union Memorial Hall	Zhoukou municipality	2A	2014	114.522	33.8342
566	Flat grain platform	Zhoukou municipality	2A	2011	114.929	33.7068
567	Chen Feng Cultural Park	Zhoukou municipality	2A	2011	114.907	33.7443
568	Draw the hexagrams	Zhoukou municipality	2A	2011	114.891	33.7419
569	Chen Hu Gongling	Zhoukou municipality	2A	2011	114.891	33.7228
570	Ji du temple scenic spot	Jiyuan city	2A	2002	112.582	35.1087
571	Zhangzhuang Scenic spot in the dream	Lankao County	2A	2019	114.819	34.9175
572	Huayu Ecological Park	Ruzhou city	2A	2019	112.771	34.0446
573	Ruzhou Confucian Temple	Ruzhou city	2A	2014	112.842	34.1625
574	Niutun town violent prescription son hometown	Huaxian County	2A	2019	114.423	35.2829
575	Niutun Town Gaoying scenic area	Huaxian County	2A	2019	114.441	35.2794
576	Hua County revolutionary martyrs cemetery	Huaxian County	2A	2020	115.606	34.0464
577	Yan Gou River Wetland Fitness Park	Zhoukou municipality	2A	2018	115.469	33.8692
578	Wuping city	Zhoukou municipality	2A	1994	115.286	33.9261
579	Xincai County Confucian Temple scenic spot	Xincai County	2A	2013	114.987	32.744
580	Xincai County Moon Bay Park	Xincai County	2A	2013	114.956	32.7485
581	Yanshan interesting garden scenic spot	Pingdingshan City	1A	2018	113.306	33.4184
